# Supplementary material for: YTH-RNA-binding protein prevents deleterious expression of meiotic proteins by tethering their mRNAs to nuclear foci
Source: eLife. 2018 Feb 9;7:e32155. doi: 10.7554/eLife.32155 (PMC5807050; doi:10.7554/eLife.32155)
Supplement: Figure 1—source data 1. — qRT-PCR analysis for mei4-TAP and ssm4-3GFP mRNAs. [file elife-32155-fig1-data1.xlsx]

## Sheet: Figure 1B
mei4-TAP qPCR for Fig.1B
	(°C)	mei4/act1			AVG	SEM	p-value
WT	25	0.638158	0.959915	1.40193	1	0.22139	0.437983
	37	0.708942	0.4392	2.14746	1.09853	0.530213	0.5
mmi1-ts3	25	0.971653	1.58385	1.50424	1.35325	0.192177	0.343771
	37	6.13299	6.76041	6.31643	6.40328	0.186252	0.00261045
red1∆	30	6.95869	3.65926	5.18924	5.26906	0.953299	0.0146192
	37	8.80411	4.44276	4.40768	5.88485	1.45967	0.0339785
red1∆	30	6.19304	5.92206	4.80854	5.64121	0.423623	0.00153286
mmi1-ts3	37	7.69076	7.8964	6.09291	7.22669	0.56999	0.00071907
rrp6-32	25	2.4941	3.03119	3.32041	2.94856	0.242088	0.0276719
	37	19.936	23.7371	15.7138	19.7956	2.3172	0.00588575
rrp6-32	25	2.21078	2.80118	2.70256	2.57151	0.182594	0.048119
mmi1-ts3	37	15.0459	13.7424	11.1836	13.324	1.13443	0.00144336

## Sheet: Figure 1-supplement 1A
ssm4-3GFP qPCR for Fig.1 supp.1A
	(°C)	ssm4/act1			average	SEM	p-value
WT	25	1.27241	0.756579	0.971013	1	0.149611	0.172313
	37	2.52724	1.01225	1.21214	1.58388	0.475198	0.5
mmi1-ts3	25	2.80415	2.59829	1.6444	2.34895	0.35725	0.136245
	37	9.23788	9.49759	11.8561	10.1972	0.832848	0.00115603
red1∆	30	6.95265	7.29831	8.44187	7.56427	0.449999	0.000403488
	37	6.62335	10.1793	7.24789	8.01684	1.09614	0.00798953
red1∆	30	7.87654	7.87654	7.14811	7.63373	0.24281	0.000761795
mmi1-ts3	37	10.109	9.30214	11.3732	10.2614	0.602695	0.000232088
rrp6-32	25	1.53428	3.40478	3.00541	2.64816	0.568746	0.113248
	37	5.26912	10.0391	8.09798	7.80208	1.38491	0.0175155
rrp6-32	25	9.49759	11.2166	8.73957	9.81792	0.732772	0.000716335
mmi1-ts3	37	12.1053	14.8004	12.2742	13.06	0.871575	0.000602186
