# Supplementary material for: YTH-RNA-binding protein prevents deleterious expression of meiotic proteins by tethering their mRNAs to nuclear foci
Source: eLife. 2018 Feb 9;7:e32155. doi: 10.7554/eLife.32155 (PMC5807050; doi:10.7554/eLife.32155)
Supplement: Figure 2—source data 1. — Quantification of smFISH for mei4 and ssm4 mRNA. [file elife-32155-fig2-data1.xlsx]

## Sheet: Figure 2B
mei4 smFISH for Fig.2B
	WT			WT			mmi1-ts3			mmi1-ts3			red1∆			red1∆			red1∆ mmi1-ts3			red1∆ mmi1-ts3			rrp6-32			rrp6-32			rrp6-32 mmi1-ts3			rrp6-32 mmi1-ts3
(°C)	25			37			25			37			30			37			30			37			25			37			25			37
N=	183			247			209			160			291			389			234			170			181			248			238			142
	nuc	cyto		nuc	cyto		nuc	cyto		nuc	cyto		nuc	cyto		nuc	cyto		nuc	cyto		nuc	cyto		nuc	cyto		nuc	cyto		nuc	cyto		nuc	cyto
AVG	0.68306	0.306011		0.587045	0.388664		0.368421	0.38756		0.70625	2.99375		3.65292	1.45017		1.87147	1.53985		2.62393	2.26496		0.941176	3.2		0.828729	0.292818		2.66935	2.37903		0.470588	0.794118		2.09859	5.59859
SEM	0.0495029	0.0413195		0.0483217	0.0394759		0.0446409	0.0448917		0.0820324	0.201312		0.0984502	0.0960179		0.0660057	0.0815855		0.115625	0.14571		0.0772418	0.205494		0.0806075	0.0455108		0.0998634	0.114164		0.047877	0.0593837		0.117541	0.323868
nuc(%)	69.0608			60.166			48.7342			19.0878			71.5825			54.8606			53.6713			22.7273			73.8916			52.8754			37.2093			27.2644
	0	0		1	0		0	1		2	0		2	1		2	1		2	1		0	1		1	0		1	3		0	1		2	3
	0	0		0	0		0	1		1	2		3	0		3	1		3	0		0	0		1	0		5	1		1	0		2	3
	1	0		0	0		0	0		1	0		3	1		0	1		1	2		0	2		0	0		4	1		0	0		2	7
	0	0		1	0		0	0		0	0		1	1		3	0		1	0		0	1		0	0		2	2		1	1		2	2
	0	1		1	0		1	0		4	11		1	2		3	2		3	3		0	2		4	0		3	5		1	0		2	7
	0	0		0	0		0	0		1	2		3	1		0	1		4	0		2	4		2	0		4	3		1	2		5	7
	0	0		1	0		0	0		4	12		4	0		2	1		6	0		1	7		1	1		3	1		3	3		1	17
	2	1		1	0		0	2		0	2		2	0		0	2		3	4		1	3		0	0		1	3		1	2		2	1
	2	1		0	0		0	0		0	1		1	1		1	1		6	1		0	6		0	0		3	2		1	3		3	11
	2	0		2	0		0	0		0	1		3	0		2	0		3	1		0	0		0	0		4	3		2	0		2	13
	1	0		0	0		0	0		2	2		2	3		2	1		3	2		0	4		0	0		1	2		1	0		2	5
	0	0		0	1		1	1		1	3		4	1		1	0		1	1		2	13		0	0		2	5		1	0		0	3
	0	0		1	0		0	0		0	1		3	5		2	1		4	3		0	3		1	0		0	3		1	1		1	5
	0	0		1	1		0	0		1	1		5	3		1	1		1	1		1	5		0	1		2	5		0	0		3	5
	1	0		0	0		0	0		1	3		3	4		0	0		2	0		0	1		0	0		4	4		2	0		1	4
	0	0		1	0		0	0		0	1		1	4		2	0		6	12		0	3		0	0		2	1		0	1		2	5
	2	0		1	0		0	0		1	2		4	3		0	1		4	1		1	4		0	0		2	6		1	2		0	5
	1	1		1	0		0	0		0	1		5	1		1	1		1	0		0	5		0	0		3	4		4	0		3	2
	0	0		1	0		1	0		0	0		3	2		2	1		3	2		0	2		0	0		3	6		2	1		2	9
	1	2		1	1		0	0		0	6		5	0		1	1		3	2		0	0		0	0		2	1		0	0		3	4
	2	0		2	0		0	1		0	1		6	2		1	1		1	0		0	2		0	1		1	3		0	0		0	4
	0	0		1	0		0	0		1	3		8	1		0	0		3	1		0	2		2	0		2	1		0	0		4	4
	0	0		0	0		0	0		0	0		5	3		1	0		3	2		0	4		1	0		2	1		1	2		2	3
	0	0		2	1		0	0		1	3		4	2		0	0		1	3		0	0		1	1		3	3		0	2		1	3
	1	0		0	0		1	0		1	2		5	0		1	0		2	0		0	5		1	0		4	3		0	0		2	16
	0	0		2	0		0	0		0	2		2	0		1	0		3	0		0	4		1	1		3	0		0	0		5	8
	0	0		0	0		0	0		1	4		7	0		0	0		0	5		2	0		3	0		4	3		0	0		0	9
	1	2		1	0		1	0		2	10		3	0		1	0		1	3		0	6		3	1		2	3		0	0		2	5
	1	0		1	0		0	0		0	3		2	0		1	0		4	2		1	0		1	1		1	1		1	1		2	11
	1	1		2	1		0	0		1	4		3	2		0	0		2	5		3	1		0	0		5	1		0	2		1	3
	1	1		0	0		1	1		3	4		9	2		1	1		3	4		0	2		0	1		3	1		1	0		2	10
	0	0		3	0		1	0		0	0		2	0		1	0		2	3		0	4		2	0		1	0		1	1		1	7
	1	0		0	0		0	0		0	0		4	1		2	0		1	0		1	0		0	0		1	1		2	0		3	14
	2	0		0	1		0	0		0	5		2	1		0	1		1	1		2	6		1	0		2	2		2	0		3	9
	1	0		1	0		0	0		3	3		3	1		2	0		0	3		1	1		0	0		2	2		1	3		3	6
	0	0		1	0		1	0		2	2		4	0		2	0		0	1		0	2		1	0		2	1		0	0		1	8
	0	0		0	1		0	0		1	2		5	1		2	0		0	2		1	4		0	2		4	2		0	2		1	8
	3	1		0	0		0	1		0	2		3	1		1	0		2	0		0	2		0	0		0	1		1	1		1	5
	0	2		1	1		1	1		1	2		3	0		1	0		3	4		0	2		0	1		1	2		1	1		0	9
	0	0		1	1		0	0		1	3		2	0		1	0		4	3		2	3		0	0		1	6		0	0		1	1
	1	0		0	0		2	1		1	0		5	1		2	0		5	2		0	3		2	1		4	2		1	0		3	8
	1	0		2	1		0	1		0	3		2	1		1	0		6	2		1	5		1	0		3	1		1	3		1	3
	2	0		0	1		1	0		0	6		4	4		1	0		3	1		3	3		0	0		1	1		1	0		3	3
	2	0		0	0		3	1		1	2		5	0		2	0		2	2		0	0		0	0		4	7		1	1		2	8
	1	0		0	0		0	0		0	2		3	0		0	0		2	2		0	0		0	0		1	0		0	0		3	2
	1	1		0	0		0	0		0	3		4	1		0	1		1	2		1	1		2	0		3	0		1	1		2	7
	0	0		0	1		0	0		1	2		4	1		2	1		4	2		1	0		1	0		2	3		1	0		1	4
	0	0		0	1		0	1		1	11		4	0		0	0		0	1		0	2		0	0		2	4		1	1		2	8
	1	0		2	1		0	1		1	3		3	0		0	1		2	3		0	4		0	0		1	1		0	1		2	2
	0	0		2	2		1	0		1	3		5	1		0	1		3	5		0	2		1	1		3	1		0	0		3	4
	0	0		0	0		3	0		1	0		6	1		1	0		1	4		0	1		3	0		1	3		1	0		2	8
	0	1		1	0		2	0		0	2		3	0		1	1		1	0		1	3		1	0		3	3		2	1		2	4
	0	0		0	0		0	0		1	4		1	0		0	2		0	1		1	1		0	0		4	4		0	1		3	2
	0	0		0	0		0	0		1	2		3	0		3	1		5	4		1	3		1	4		1	1		0	0		1	3
	1	0		0	0		0	0		0	0		8	0		0	1		7	0		0	3		0	0		4	2		4	0		4	11
	1	0		1	0		0	0		0	2		2	1		2	0		4	1		0	1		1	0		3	6		1	0		1	1
	0	0		0	0		0	0		0	1		4	1		1	1		5	5		2	1		1	0		4	1		0	0		1	17
	0	0		1	0		1	1		2	7		2	0		3	0		8	2		0	4		1	0		1	1		1	0		3	7
	0	0		0	0		1	1		0	5		5	3		2	1		1	3		0	0		1	1		0	1		0	2		3	7
	1	0		3	0		3	0		1	1		6	1		2	1		4	3		1	3		0	2		2	1		1	2		2	5
	1	0		0	0		0	1		0	0		4	2		2	0		1	6		1	2		3	0		2	5		1	1		2	8
	1	0		1	0		1	0		1	5		4	3		2	0		2	3		1	6		0	0		2	2		0	3		2	7
	1	1		0	0		2	1		0	1		3	2		0	2		3	1		0	0		0	0		1	0		0	1		1	3
	0	2		1	0		0	0		0	5		4	0		5	1		3	0		1	6		2	1		4	4		0	0		3	9
	0	0		1	1		0	1		0	1		2	1		2	3		1	2		0	0		2	1		4	2		0	0		0	0
	1	1		0	0		0	0		0	0		7	0		3	0		2	1		0	1		1	0		1	3		0	2		3	11
	0	0		1	0		0	0		0	3		3	0		2	0		4	3		1	2		0	1		3	0		0	1		1	3
	0	0		0	0		1	1		0	4		6	1		1	1		1	1		2	6		0	1		4	3		1	0		4	6
	1	2		0	0		0	1		0	5		4	0		1	0		3	1		1	1		0	0		3	5		3	0		2	6
	1	0		0	0		0	0		0	3		2	5		1	2		2	2		1	1		1	0		0	1		1	2		5	2
	1	0		1	0		0	1		0	4		4	4		3	0		2	1		1	2		1	0		1	0		0	0		1	5
	0	0		0	0		1	1		0	5		3	1		1	0		1	4		1	4		2	0		1	1		0	0		1	4
	1	0		0	1		3	0		0	7		6	3		3	1		3	1		2	7		1	0		3	4		0	1		1	1
	0	0		2	1		0	1		0	5		3	0		1	1		3	1		0	8		1	2		1	2		0	0		1	1
	0	0		0	2		0	0		1	2		6	0		1	0		0	2		2	3		1	0		1	2		0	1		2	10
	1	0		1	0		0	0		0	2		3	1		3	1		4	3		1	3		1	0		6	9		0	1		3	8
	0	0		1	1		0	0		1	2		2	3		2	0		1	0		1	4		1	0		1	0		0	2		3	3
	0	0		0	1		1	1		0	5		6	1		2	0		2	3		1	5		0	0		0	6		1	1		1	6
	1	0		1	1		1	0		2	3		4	1		3	0		3	3		0	0		0	0		2	2		0	0		2	6
	1	0		1	0		1	0		0	3		2	2		4	0		1	1		0	2		0	0		1	0		0	1		1	6
	1	0		3	1		0	0		1	5		6	6		2	0		3	0		0	3		1	0		2	2		1	1		5	6
	0	0		0	0		0	0		0	3		4	3		2	0		0	0		2	5		1	0		3	3		1	0		3	1
	1	0		3	0		1	1		1	3		3	1		1	0		3	3		0	8		0	0		2	1		1	0		3	4
	1	1		0	0		1	0		0	0		5	2		3	0		2	2		0	3		0	0		2	0		0	0		2	3
	1	1		0	0		0	0		1	6		5	1		4	1		3	0		0	0		6	0		2	1		0	1		1	3
	2	1		0	0		2	2		0	2		4	0		2	1		5	1		1	4		0	0		1	1		0	0		0	2
	1	0		1	0		1	0		0	2		4	0		3	1		5	1		1	1		3	0		3	2		1	3		4	17
	1	0		1	0		1	0		0	0		4	0		0	0		3	2		2	6		0	0		4	2		0	1		6	21
	0	0		1	0		1	0		1	2		4	1		1	1		0	0		0	1		0	0		5	7		0	0		5	10
	2	0		0	1		0	0		0	0		6	2		0	0		2	2		4	7		0	2		3	3		1	1		4	3
	0	1		0	0		0	1		0	1		6	3		2	1		3	2		1	3		1	1		4	2		2	1		3	1
	1	0		0	1		0	0		0	3		3	0		1	0		3	6		1	5		2	0		1	1		0	0		2	3
	0	0		1	0		0	0		0	0		2	1		2	0		4	0		1	4		0	0		4	6		0	0		1	4
	1	0		0	1		0	0		0	0		3	0		1	1		1	1		1	6		2	0		2	2		0	0		3	2
	1	1		1	1		0	0		0	0		4	1		2	0		1	1		2	4		0	0		1	4		0	1		2	4
	1	0		0	0		1	0		0	7		3	1		1	0		2	0		3	8		3	1		3	2		0	1		2	3
	0	2		0	0		0	0		0	4		5	0		1	0		0	1		2	5		0	1		2	1		0	0		2	3
	0	0		1	0		0	0		1	3		3	1		2	1		0	0		4	2		0	0		1	2		0	0		2	5
	0	0		0	0		0	0		0	4		3	8		1	1		3	7		0	2		2	1		5	3		0	0		2	1
	0	0		0	0		0	0		0	4		2	1		2	1		1	3		1	3		1	0		4	5		0	0		3	9
	2	0		1	1		0	1		3	5		3	1		1	0		1	5		0	1		1	0		4	3		3	4		4	7
	1	0		0	1		0	0		1	3		6	6		3	0		3	1		1	1		3	0		4	1		0	0		3	1
	0	0		0	1		0	0		2	6		3	1		1	1		4	1		2	1		0	0		6	1		2	2		0	1
	1	0		0	0		0	0		6	15		6	2		1	0		2	4		0	0		1	0		7	1		1	1		0	8
	1	0		1	0		0	0		0	3		4	2		2	2		2	3		2	1		1	0		3	2		0	0		2	4
	1	0		0	0		0	0		1	6		3	1		1	0		5	1		1	0		1	0		2	0		0	1		3	2
	1	0		1	1		1	1		1	0		3	2		2	2		0	4		3	4		0	0		2	0		0	1		1	3
	1	0		1	1		0	0		1	3		6	1		1	1		7	1		0	0		1	0		1	2		1	0		0	2
	1	1		1	0		1	0		0	2		0	1		4	1		2	2		0	4		0	0		2	2		0	1		4	8
	0	0		1	1		0	0		2	4		6	2		2	0		3	3		2	3		0	0		6	3		0	2		2	2
	1	1		0	1		0	0		0	1		2	0		2	3		4	1		1	4		0	0		5	0		1	3		3	3
	1	0		0	0		1	0		0	0		2	0		5	0		2	1		0	2		0	0		2	6		0	0		2	5
	1	1		1	0		1	1		3	3		3	3		2	1		2	2		2	4		5	0		2	0		0	0		1	14
	1	1		2	0		0	0		2	4		3	0		4	2		0	2		1	0		3	1		4	2		0	1		2	5
	0	0		1	0		1	0		0	6		3	0		2	3		0	2		0	2		1	0		2	1		0	2		2	3
	1	0		0	4		1	0		0	6		3	0		4	3		4	1		1	7		1	0		2	2		0	1		3	6
	0	0		3	0		0	3		0	5		7	3		3	3		6	1		1	3		1	1		5	1		0	3		0	3
	1	0		0	0		1	2		0	2		2	3		4	3		4	6		3	8		1	0		2	1		0	0		3	13
	1	1		2	2		0	0		0	2		2	1		3	0		2	2		0	1		1	2		2	0		0	1		3	4
	1	2		2	1		0	0		0	1		4	1		2	1		8	13		2	6		1	1		3	3		0	1		3	15
	0	0		0	1		1	0		1	2		4	4		2	2		5	3		1	1		0	0		4	3		0	2		2	2
	0	0		0	1		0	0		1	5		5	8		1	1		2	4		1	2		5	0		3	2		0	0		2	7
	1	0		1	1		2	0		0	1		1	0		4	1		2	2		2	7		0	0		3	4		0	1		7	3
	1	0		1	2		0	0		0	6		6	1		1	0		2	6		0	2		0	0		5	1		1	0		1	9
	1	0		1	2		1	1		4	4		5	0		2	2		3	2		2	1		0	0		3	2		1	0		0	3
	0	0		1	0		1	0		1	3		5	6		2	1		1	3		0	2		1	0		2	4		0	0		3	2
	1	0		1	1		1	0		1	4		1	2		5	5		3	2		0	15		0	0		4	2		1	0		1	5
	1	0		0	0		0	1		2	3		2	0		3	5		6	4		2	4		3	0		2	3		1	3		3	3
	0	0		0	1		1	2		1	6		3	3		2	0		1	10		2	2		0	0		3	5		0	1		7	2
	0	0		0	0		1	0		4	11		2	2		0	1		8	12		1	4		1	0		3	0		0	1		2	6
	0	0		1	0		1	0		0	2		5	4		2	1		3	4		2	4		1	0		2	2		1	1		1	6
	0	1		0	1		0	0		1	3		0	1		4	7		0	2		0	2		1	0		5	4		1	2		2	3
	1	1		1	0		0	0		0	2		1	1		6	2		4	10		2	5		1	0		0	3		2	2		0	5
	1	1		0	0		2	1		0	6		9	5		5	1		4	4		0	3		0	0		3	5		0	1		2	5
	1	1		0	1		1	0		0	1		5	5		3	1		6	6		0	3		0	0		1	1		3	1		1	4
	1	0		1	1		0	0		0	0		5	2		3	7		6	3		1	0		1	1		2	8		1	0		0	1
	1	0		0	0		0	0		0	1		6	0		3	2		1	3		0	2		0	1		1	1		1	1		1	3
	0	0		1	3		0	2		1	0		3	0		1	6		2	1		1	0		1	0		2	0		0	1		0	7
	0	1		0	0		2	0		1	2		3	2		3	3		2	3		3	15		0	0		3	3		1	0		0	4
	1	1		0	0		0	0		0	4		1	3		2	5		4	12		0	5		0	1		0	6		1	1		3	9
	1	1		1	0		0	1		0	2		3	1		2	3		3	3		0	2		0	1		3	0		0	0		5	6
	2	0		4	0		0	0		0	0		4	4		1	1		4	3		1	7		0	0		1	1		0	2		1	6
	1	1		0	0		0	2		1	2		4	2		6	0		2	0		1	6		1	2		1	4		1	1
	2	0		0	0		0	1		0	4		5	5		2	3		3	1		0	0		0	0		4	3		0	0
	1	0		0	1		0	1		0	4		9	0		2	3		0	1		2	2		0	0		2	2		1	1
	1	1		0	0		0	0		0	2		3	0		1	0		3	1		3	2		0	0		2	6		0	1
	1	1		1	0		0	0		1	0		2	2		2	6		1	1		0	0		1	0		1	1		0	1
	1	0		1	0		0	0		2	2		3	0		3	1		1	1		2	5		1	0		2	5		1	2
	2	0		0	0		0	0		0	3		3	4		1	3		0	0		3	5		0	1		5	4		0	1
	1	0		2	0		0	2		0	1		4	3		0	2		2	1		1	10		1	3		2	2		0	0
	1	0		0	1		0	0		0	2		3	1		2	5		2	3		0	1		1	0		5	3		2	0
	0	0		0	1		0	0		1	4		1	1		5	3		3	1		3	5		2	0		1	6		1	1
	0	0		1	0		1	0		3	6		2	1		3	2		3	8		2	5		1	0		2	4		2	2
	0	0		1	0		0	0		3	3		1	2		4	3		2	0		2	4		3	0		2	1		0	2
	1	0		0	0		0	0		0	1		3	1		2	1		3	1		1	1		4	0		3	3		1	0
	1	1		0	1		0	0		2	5		5	1		3	0		2	0		1	0		0	1		1	2		1	1
	1	0		2	2		0	0		0	5		6	3		2	2		3	1		2	4		1	0		2	1		0	1
	0	0		1	0		0	0		0	7		3	0		0	3		3	0		0	3		3	1		4	3		1	0
	2	1		0	0		1	0		1	2		3	1		2	1		0	0		3	1		1	0		3	0		1	0
	0	0		1	0		0	0		0	2		3	2		0	1		4	0		3	3		0	0		9	3		0	0
	0	1		0	1		0	1					2	0		1	4		1	5		2	6		0	0		6	3		0	1
	0	0		2	0		0	1					3	2		1	3		3	2		1	3		2	0		4	2		0	0
	2	0		0	0		0	1					4	0		4	1		3	1		1	9		1	1		4	1		0	1
	0	1		0	0		0	1					4	1		3	1		1	2		3	4		0	0		1	3		0	2
	1	1		0	1		0	0					4	2		2	2		3	1		3	6		0	1		2	0		0	0
	1	0		0	1		1	3					3	1		2	1		0	2		0	4		0	0		1	3		0	3
	1	0		1	0		0	1					4	0		3	2		3	5		1	4		0	0		2	6		0	1
	0	0		0	0		0	2					6	1		2	2		0	2		1	5		1	0		1	2		0	0
	0	0		0	0		0	3					2	0		4	1		1	7		0	6		1	0		2	3		0	0
	0	2		1	0		0	1					5	4		3	0		4	3		0	1		0	0		2	1		0	1
	2	0		1	0		0	1					4	3		3	3		5	3					0	1		9	0		0	0
	0	0		2	0		1	0					5	4		2	5		2	1					1	0		2	0		0	1
	0	0		0	0		0	1					4	2		1	1		2	1					0	0		4	3		0	0
	1	0		0	0		0	0					6	0		2	0		3	1					1	1		4	3		0	1
	1	1		0	0		0	1					5	1		3	1		1	4					0	0		5	1		0	0
	0	1		0	1		0	0					5	1		2	1		4	0					1	0		2	3		0	4
	1	0		1	2		0	0					3	5		1	1		5	1					0	0		2	1		0	0
	0	0		2	1		1	1					5	0		1	0		3	1					0	0		5	2		0	0
	0	0		1	1		0	1					4	0		4	2		4	1					1	0		1	2		0	0
	0	0		0	2		0	0					3	1		3	0		4	2					1	0		1	2		1	0
	1	2		0	0		0	1					3	1		3	0		4	0					1	0		3	3		0	0
	2	0		0	1		0	0					6	2		1	0		0	2								0	2		0	1
	1	0		0	0		0	0					2	1		2	3		5	2								2	2		1	0
				0	1		1	1					4	1		0	1		2	0								1	0		0	0
				0	1		0	1					6	9		2	1		1	1								2	5		0	0
				0	0		0	1					5	2		2	2		2	2								4	5		0	0
				0	0		0	0					6	3		0	1		3	2								4	1		1	2
				0	0		0	1					3	2		4	4		1	0								1	2		1	0
				2	2		0	0					2	0		3	1		4	0								4	4		0	0
				0	1		0	1					2	1		2	0		0	1								1	0		1	1
				0	0		0	0					2	3		3	1		0	5								2	1		0	1
				0	0		0	0					6	0		3	2		2	3								3	2		0	2
				1	1		0	0					3	3		4	1		0	0								2	6		0	3
				0	0		0	0					5	1		1	4		2	3								3	0		0	1
				0	0		0	0					1	1		3	2		3	0								3	3		0	0
				0	1		1	2					3	2		2	0		4	1								7	4		0	3
				0	1		0	0					5	1		4	3		0	3								5	1		0	1
				1	1		1	0					2	0		1	0		4	4								3	2		0	2
				1	0		0	0					1	1		2	4		3	3								4	3		0	0
				0	0		1	0					3	3		5	4		5	3								3	2		0	0
				1	1		0	0					1	0		1	1		2	1								1	1		0	0
				1	0		0	0					4	0		3	0		5	1								1	2		0	1
				0	0		1	0					6	1		4	1		3	4								1	5		0	2
				1	1		0	0					3	0		3	1		2	4								0	4		0	1
				1	0		0	1					2	0		3	6		1	2								3	1		0	0
				1	0		0	0					2	2		2	1		3	0								1	8		0	1
				1	0		0	0					2	0		0	4		5	0								2	5		0	0
				0	0		1	2					5	1		3	2		4	3								2	2		0	1
				0	1		0	0					5	1		1	0		1	2								5	5		0	1
				1	0								3	0		3	3		2	2								2	1		1	0
				1	0								5	0		2	4		3	0								2	3		1	0
				0	0								2	3		0	1		3	2								1	2		0	0
				1	0								2	2		1	1		2	3								2	4		1	1
				0	1								3	5		2	3		3	3								3	0		0	1
				0	1								6	1		2	1		2	1								3	1		0	3
				0	0								11	8		0	2		3	3								1	1		0	1
				0	0								3	1		1	3		1	8								3	5		0	2
				1	1								5	1		1	2		4	3								1	1		0	0
				0	0								4	0		0	3		4	2								3	2		0	1
				1	0								6	1		2	1		5	3								3	2		0	0
				0	1								3	2		1	2		0	3								3	3		0	1
				0	0								1	0		3	2		1	0								1	1		0	0
				0	0								3	0		2	0		2	1								3	1		1	1
				0	0								4	0		1	4		2	3								2	3		0	1
				0	0								4	2		3	0		1	0								6	6		0	1
				1	0								3	0		1	1		2	6								4	2		0	1
				0	0								5	0		5	0		7	4								4	2		0	0
				1	0								4	0		1	0		3	1								4	4		1	1
				0	0								2	0		0	2		4	2								4	2		1	2
				2	0								4	0		2	2		1	2								4	3		0	0
				0	1								4	0		2	5		5	2								0	2		0	1
				0	0								4	1		0	1		5	3								4	2		0	1
				0	0								4	2		1	7		2	2								4	2		0	0
				1	0								2	4		3	6		8	2								3	1		1	0
				1	1								5	2		1	2											4	5		0	1
				0	0								3	1		1	2											4	0		0	0
				0	0								7	3		1	1											2	1		0	0
				0	1								4	2		2	1											5	4		0	0
				2	0								4	0		2	0											5	2
				0	1								3	3		1	3											5	0
				1	0								4	3		2	0											0	1
				0	0								2	0		1	2											3	2
				0	0								2	2		1	0											3	0
				0	1								2	0		4	5											4	3
				1	0								3	1		0	1											4	2
				0	0								4	0		1	2											2	5
				0	0								3	0		1	2											6	0
													2	0		2	2											3	1
													2	2		2	2
													6	2		1	2
													3	4		1	1
													3	1		2	1
													2	1		0	0
													5	1		0	1
													4	0		0	2
													5	2		3	1
													4	2		1	1
													3	1		2	1
													4	0		0	2
													3	2		1	1
													7	1		1	2
													2	8		1	0
													1	1		2	0
													5	1		1	2
													5	2		3	1
													2	2		0	0
													2	1		0	1
													4	1		0	2
													3	0		1	2
													1	1		3	3
													3	0		2	5
													2	0		1	7
													1	3		2	3
													6	0		3	3
													2	0		1	1
													2	0		2	3
													1	0		3	2
													6	0		1	1
													3	4		3	2
													4	0		2	1
													3	3		4	1
													3	4		2	1
													4	1		5	1
													3	4		4	3
													6	2		2	1
													5	0		1	1
													3	0		2	6
													5	2		1	0
													3	1		5	0
													2	1		4	1
													5	0		1	2
																0	4
																1	1
																3	2
																1	2
																3	1
																3	1
																3	2
																2	0
																2	3
																1	0
																1	4
																4	0
																0	2
																3	0
																1	0
																2	2
																0	4
																1	2
																2	1
																0	1
																0	1
																1	4
																2	2
																0	4
																0	2
																1	2
																4	0
																2	5
																4	1
																3	0
																2	2
																1	1
																3	4
																1	0
																5	1
																2	2
																1	2
																4	2
																2	2
																3	0
																1	2
																2	1
																5	4
																2	0
																4	1
																1	0
																1	3
																0	1
																3	1
																1	2
																1	0
																1	3
																3	1
																2	3
																2	3
																1	1
																3	0
																1	2
																1	0
																4	3
																3	8
																2	3
																2	0
																1	1
																4	6
																3	4
																2	0
																4	3
																0	0
																2	4
																1	2
																2	2
																1	1
																2	1
																4	0
																2	2
																0	0
																1	0
																1	4
																1	4
																3	7
																3	1
																2	3
																1	4
																0	0
																2	0
																5	1
																2	1
																3	4
																0	5
																1	4
																6	7
																3	0
																1	1
																2	1
																0	2
																2	5
																1	0

## Sheet: Figure 2D
mei4 smFISH for Fig.2D
	rae1-167			rae1-167			rae1-167 mmi1-ts3			rae1-167 mmi1-ts3
(°C)	25			37			25			37
N=	137			142			173			203
	nuc	cyto		nuc	cyto		nuc	cyto		nuc	cyto
AVG	0.883212	0.343066		5.33803	1.30282		0.705202	0.618497		12.3005	8.03448
SEM	0.0647564	0.0468386		0.268904	0.125625		0.0629637	0.0642464		0.451162	0.362914
nuc(%)	72.0238			80.3818			53.2751			60.4893
	1	0		17	0		0	1		3	5
	1	0		8	0		0	1		19	10
	2	2		0	0		1	0		11	16
	0	0		6	1		1	0		13	5
	1	0		3	0		0	0		4	1
	1	1		2	0		0	2		31	5
	1	0		1	0		1	0		8	4
	1	0		4	2		2	2		22	8
	1	1		7	0		1	1		23	14
	2	0		7	3		4	1		10	3
	0	0		8	2		1	0		14	15
	1	1		7	2		0	0		23	16
	2	1		11	2		1	0		22	5
	1	1		4	0		1	0		22	8
	2	0		7	0		0	1		23	13
	2	0		4	0		2	0		36	17
	2	0		11	2		0	3		8	18
	1	0		2	0		1	2		10	4
	1	0		8	0		0	0		8	2
	1	0		4	0		1	0		6	10
	1	0		8	0		0	1		5	8
	0	0		3	1		0	2		10	12
	2	0		4	1		0	2		2	1
	3	1		2	0		1	0		19	10
	2	1		14	1		1	3		10	10
	1	0		5	2		2	0		3	3
	1	0		7	0		1	0		12	3
	1	1		0	0		1	2		2	4
	2	0		6	1		2	2		14	14
	2	0		5	1		2	1		11	1
	0	0		3	2		1	0		8	3
	2	2		6	1		0	2		6	5
	0	1		3	2		3	1		12	12
	0	1		4	1		3	1		17	11
	0	0		6	2		0	0		19	4
	1	1		7	1		0	1		9	12
	0	1		1	1		3	0		6	16
	1	0		11	2		1	0		8	8
	0	0		5	0		0	0		14	6
	0	0		6	0		0	0		9	6
	0	0		9	2		0	0		7	13
	1	0		10	2		0	0		12	13
	1	1		7	2		0	2		5	7
	1	0		2	1		0	2		4	3
	1	1		4	1		1	1		4	0
	2	0		4	2		0	0		5	15
	1	0		8	1		2	0		6	6
	2	1		10	2		0	0		5	1
	2	2		4	1		2	2		26	2
	1	1		5	0		0	1		35	11
	2	0		3	0		0	2		11	8
	1	1		4	0		0	2		3	27
	0	1		4	0		2	0		10	12
	1	0		5	2		3	4		7	1
	1	0		8	3		0	0		22	11
	1	0		7	1		1	0		8	20
	0	0		3	0		1	2		9	12
	1	0		8	4		0	0		16	4
	0	0		8	0		2	1		3	7
	1	0		5	3		2	0		3	17
	0	1		5	1		0	1		8	18
	2	0		8	2		2	0		9	13
	2	0		3	0		1	1		11	11
	0	0		3	2		0	2		11	1
	0	0		11	1		1	1		17	8
	1	0		3	0		1	0		7	7
	1	1		11	2		2	0		15	5
	1	0		6	6		0	0		13	4
	0	0		1	1		1	0		11	12
	0	1		10	1		0	2		6	7
	0	0		4	1		1	0		9	16
	1	0		7	2		1	0		18	8
	1	0		3	0		0	0		7	13
	1	0		2	1		0	1		18	4
	1	0		7	2		1	0		4	0
	1	0		2	0		1	2		31	10
	0	1		4	3		1	0		24	5
	1	0		2	0		0	0		15	7
	0	0		6	2		1	2		16	7
	0	0		4	0		0	1		14	4
	1	0		16	9		1	2		4	4
	1	1		11	0		0	0		23	3
	1	1		8	2		0	1		14	6
	1	0		1	4		1	1		12	3
	0	1		4	2		1	0		16	6
	0	0		8	0		0	1		18	5
	0	0		9	4		1	0		10	3
	0	0		5	0		0	1		20	10
	2	0		5	1		0	1		8	7
	1	0		8	2		0	0		14	3
	0	0		6	0		0	0		10	6
	0	0		4	0		1	0		11	8
	1	0		5	2		0	0		9	6
	0	0		9	0		0	0		10	13
	0	0		4	0		2	1		25	6
	1	0		2	2		1	0		25	5
	1	0		3	1		0	1		16	9
	0	0		8	0		0	0		16	6
	0	0		11	2		0	0		12	11
	1	1		12	3		1	1		14	10
	0	0		8	0		0	0		13	6
	0	0		6	0		0	0		5	13
	1	0		3	1		0	0		14	8
	0	0		4	5		0	2		9	3
	1	0		1	1		0	1		16	18
	0	0		3	1		1	0		8	20
	0	0		4	1		3	2		13	2
	1	0		3	0		2	0		10	8
	1	1		7	1		1	0		8	19
	0	1		0	3		0	2		12	15
	1	0		3	1		1	0		12	15
	1	0		4	0		0	0		14	1
	2	1		5	1		2	0		11	10
	1	0		1	3		0	0		8	7
	0	1		4	2		1	0		3	4
	0	1		2	4		1	0		18	7
	3	1		5	2		1	0		18	12
	1	0		4	2		0	0		15	6
	2	0		2	0		1	0		10	0
	1	0		5	6		0	2		0	4
	2	2		6	2		2	1		13	2
	0	0		2	0		0	0		6	8
	2	1		5	2		2	1		11	13
	0	1		2	6		0	0		16	10
	1	1		3	0		1	0		18	5
	1	0		7	0		0	0		22	3
	0	0		3	1		1	1		12	0
	1	1		0	1		0	1		19	3
	0	0		4	1		0	0		20	0
	0	2		7	1		0	0		17	14
	2	0		11	0		1	0		16	9
	2	0		5	0		2	0		5	0
	1	0		9	1		0	1		4	9
	2	1		9	4		1	0		0	0
	1	0		5	3		1	0		9	13
	1	0		5	0		2	0		8	4
	2	0		3	0		1	0		7	3
				1	2		1	1		17	17
				4	2		0	1		5	8
				2	0		0	0		4	5
				2	0		1	4		15	10
				3	4		1	1		20	19
							1	1		11	6
							0	0		19	8
							0	0		20	5
							1	0		13	6
							0	0		17	5
							0	1		16	0
							0	1		7	1
							1	0		16	12
							1	0		13	8
							1	1		18	3
							0	1		7	11
							0	1		11	6
							0	0		11	4
							0	0		8	6
							0	1		14	21
							1	0		6	3
							1	0		10	10
							0	0		19	12
							1	0		9	10
							0	0		19	12
							1	0		2	1
							0	0		8	9
							2	0		19	4
							0	0		14	6
							0	1		18	10
							1	1		11	15
							0	1		15	8
							0	1		11	7
							1	0		17	4
							1	1		14	18
							0	0		20	12
										14	7
										8	5
										2	14
										8	12
										21	9
										10	11
										16	19
										25	6
										7	1
										14	9
										12	3
										12	4
										5	1
										15	10
										15	9
										10	13
										3	3
										16	8
										13	6
										11	4
										17	8
										5	11
										7	1
										16	18
										13	10
										7	14
										9	12
										14	6
										6	11
										8	2

## Sheet: Figure 2-supplement 1B
ssm4 smFISH for Fig.2 supp.1B
	WT			WT			mmi1-ts3			mmi1-ts3			red1∆			red1∆			red1∆ mmi1-ts3			red1∆ mmi1-ts3			rrp6-32			rrp6-32			rrp6-32 mmi1-ts3			rrp6-32 mmi1-ts3
(°C)	25			37			25			37			30			37			30			37			25			37			25			37
N=	139			160			193			160			181			189			163			147			185			173			123			212
	nuc	cyto		nuc	cyto		nuc	cyto		nuc	cyto		nuc	cyto		nuc	cyto		nuc	cyto		nuc	cyto		nuc	cyto		nuc	cyto		nuc	cyto		nuc	cyto
AVG	0.546763	0.323741		0.35	0.26875		0.0932642	0.502591		2.21875	6.86875		1.56354	0.828729		0.814815	1.06349		1.13497	2.7546		1.12925	3.46939		0.27027	0.648649		1.71676	1.16185		0.95935	2.01626		4.78302	7.75943
SEM	0.0561354	0.0512749		0.0453845	0.0393759		0.0245431	0.0583693		0.117184	0.341694		0.0973118	0.0955888		0.0672129	0.0785504		0.105702	0.258769		0.0927289	0.256734		0.0448547	0.0632461		0.133601	0.0889567		0.112759	0.207799		0.175134	0.29103
nuc(%)	62.8099			56.5657			15.6522			24.4154			65.358			43.3803			29.1798			24.5562			29.4118			59.6386			32.2404			38.1346
	1	0		0	0		0	0		2	8		1	3		2	1		0	2		0	10		1	1		0	1		2	4		5	13
	1	0		0	0		0	0		0	4		1	0		2	1		0	0		1	4		0	1		1	1		3	6		1	6
	0	1		0	0		0	0		2	1		4	2		1	2		1	1		2	1		0	1		0	0		0	1		0	0
	0	1		0	1		0	0		3	10		0	3		0	1		1	2		3	5		0	1		1	0		1	1		7	11
	1	0		0	2		0	1		2	1		1	3		1	1		2	0		2	6		0	0		7	1		2	0		3	18
	1	0		0	0		0	0		1	4		1	2		0	0		0	1		1	4		0	1		1	1		1	4		4	13
	0	1		0	0		0	0		1	3		1	2		0	0		1	3		0	3		4	1		3	0		1	2		3	23
	0	1		0	0		0	0		2	8		0	0		0	0		2	2		2	3		0	2		1	0		2	2		2	9
	0	0		0	0		0	0		2	7		1	0		0	1		5	7		0	3		2	0		4	0		1	1		1	14
	1	1		2	1		0	0		2	4		1	3		0	1		0	2		3	0		0	0		6	2		0	3		2	10
	1	0		0	0		1	0		0	4		3	0		2	2		3	11		4	1		0	1		2	0		1	0		12	10
	0	1		1	1		0	0		4	9		2	0		1	0		5	1		0	4		0	3		0	1		1	2		3	11
	0	0		0	0		0	0		4	15		2	0		1	0		4	4		0	10		0	0		2	1		1	1		8	2
	1	0		0	1		0	0		3	9		1	0		0	0		1	4		0	1		0	1		4	0		1	3		4	5
	0	0		1	1		0	1		3	9		1	1		0	0		0	3		3	0		0	0		2	2		0	1		2	9
	0	0		0	2		0	1		3	8		0	0		0	2		0	1		2	1		0	0		0	2		0	1		9	6
	1	0		2	1		1	1		2	3		0	0		0	0		1	1		2	1		0	0		0	0		2	3		5	7
	1	0		0	1		0	1		0	5		1	0		1	2		0	0		1	5		0	0		1	0		0	1		4	16
	0	0		0	0		0	0		2	4		0	0		1	0		1	3		3	3		0	1		0	0		0	0		9	2
	1	0		0	0		0	0		2	1		4	2		3	4		4	8		1	1		0	0		1	3		1	4		6	12
	0	0		0	0		0	1		0	1		3	1		1	1		1	9		0	1		0	0		0	1		0	0		5	10
	1	1		0	0		0	0		2	10		0	0		1	2		4	1		1	3		0	1		1	0		0	4		4	9
	0	1		0	1		0	0		2	11		1	2		0	1		2	7		0	1		0	1		1	2		7	8		9	4
	1	0		0	0		1	0		2	8		0	0		2	3		3	5		2	1		0	0		1	1		0	0		6	8
	0	0		0	0		0	0		2	5		0	1		0	1		3	1		1	11		0	1		0	1		0	4		4	5
	0	0		0	0		0	0		2	6		1	3		1	4		1	5		1	5		0	2		5	2		1	1		2	11
	0	0		0	1		0	3		1	0		2	0		0	0		0	0		3	6		0	1		0	2		0	0		4	3
	0	0		0	0		0	0		3	9		3	0		1	1		2	0		3	3		0	0		1	1		0	0		4	14
	1	1		0	0		0	1		2	10		0	0		1	2		1	4		0	3		1	0		2	2		3	11		1	7
	0	0		0	0		1	0		3	8		1	0		3	1		1	2		0	3		0	0		0	3		1	0		7	1
	2	0		1	1		1	2		2	9		1	4		1	0		0	0		0	0		1	0		2	2		0	0		4	11
	0	0		1	1		0	3		3	11		0	0		0	2		1	1		3	3		0	1		0	0		1	1		5	3
	1	1		1	0		1	1		3	17		0	1		0	2		0	6		0	1		0	0		0	1		0	1		3	8
	0	0		0	0		2	1		4	23		2	1		3	2		1	3		2	8		0	1		3	2		0	0		3	5
	1	0		0	0		0	0		2	8		1	0		0	0		1	2		0	3		0	0		3	0		1	1		6	11
	1	0		1	0		0	4		3	11		2	1		2	4		2	3		0	1		1	2		1	1		3	4		7	4
	1	0		0	0		0	2		7	7		1	1		1	0		3	3		1	13		0	1		0	0		1	0		3	8
	0	0		0	0		0	0		2	13		5	0		3	1		1	1		0	2		1	1		0	1		1	0		6	7
	0	0		0	0		2	3		3	15		3	2		1	0		1	1		1	0		1	0		1	2		2	6		3	5
	0	0		0	0		0	3		2	5		0	0		0	4		4	1		2	1		1	0		5	3		1	5		3	4
	1	0		1	1		0	0		3	6		2	1		2	1		5	4		0	1		0	1		2	1		0	1		7	2
	1	0		1	2		0	2		2	4		1	0		0	0		0	3		2	1		0	0		3	0		6	8		2	16
	1	0		2	1		0	2		5	4		3	2		0	0		3	0		0	6		0	0		2	0		0	1		9	4
	1	0		0	0		0	0		0	7		1	1		2	0		1	3		3	4		0	0		3	1		0	0		4	7
	1	0		0	0		0	1		1	8		0	1		1	0		3	3		1	1		0	2		0	2		1	0		8	9
	0	1		0	1		1	1		1	2		0	0		0	1		0	1		1	0		0	0		1	2		0	0		5	23
	0	0		1	0		0	0		2	3		1	1		0	2		2	2		1	0		0	0		5	0		2	0		3	14
	1	2		0	0		1	2		1	9		2	0		1	1		2	5		1	3		0	2		2	0		0	3		10	8
	0	1		2	0		0	0		1	8		2	1		0	0		0	0		1	4		0	0		1	0		1	2		6	8
	0	0		0	0		0	2		2	4		0	0		1	0		0	0		0	5		0	0		2	0		0	0		0	0
	0	0		2	0		0	1		3	19		3	2		2	0		1	2		0	3		0	0		2	0		2	2		5	9
	0	0		0	0		0	1		2	5		1	2		1	0		0	0		0	1		0	0		2	0		1	0		6	16
	0	0		1	1		0	0		3	5		1	1		0	1		0	0		0	2		0	1		3	0		2	1		6	6
	0	0		0	1		0	1		1	7		2	0		2	1		5	5		1	0		0	0		0	1		1	1		2	8
	0	0		0	0		1	1		6	7		1	1		1	1		1	8		0	4		0	1		1	1		2	2		2	19
	0	1		0	1		0	1		2	6		4	1		1	1		0	2		3	4		0	0		5	3		0	1		3	8
	0	1		0	0		1	0		1	11		5	3		0	1		0	21		2	3		0	2		0	0		1	1		4	6
	0	1		0	0		0	0		4	4		1	0		0	0		2	0		1	1		0	1		4	2		0	3		8	10
	1	0		0	1		0	0		1	4		3	1		2	1		0	1		0	6		1	1		1	2		3	1		4	13
	3	0		0	0		0	1		1	9		2	2		1	0		2	2		0	2		0	0		2	2		2	2		7	2
	1	0		1	1		0	0		0	2		3	0		0	3		0	0		3	1		0	0		0	4		1	1		5	13
	1	0		1	1		0	0		3	4		3	0		2	1		1	2		0	4		0	0		0	2		0	1		6	7
	1	0		1	0		0	0		3	2		0	0		1	0		3	10		1	1		0	0		3	3		1	3		1	4
	2	0		0	0		0	0		2	5		2	0		1	0		5	6		5	7		0	0		0	0		0	0		5	0
	1	1		2	0		0	0		1	3		2	0		0	1		0	0		0	4		3	2		1	3		2	12		6	8
	0	1		0	0		0	0		2	5		2	5		0	2		2	4		1	4		0	0		0	0		1	6		4	3
	1	0		1	0		0	0		1	15		0	0		1	0		0	1		1	6		0	0		7	0		0	0		4	11
	0	1		0	0		0	0		4	5		2	0		1	2		1	2		0	0		1	1		1	4		1	3		11	9
	0	0		1	0		0	0		6	9		0	1		0	1		1	5		2	11		0	0		2	0		1	3		7	1
	0	0		0	0		0	0		3	7		2	3		0	0		1	4		2	3		0	3		4	0		1	4		8	5
	2	0		0	0		0	0		0	1		1	1		0	2		0	3		2	2		0	0		3	3		3	4		8	12
	0	1		0	0		0	0		1	5		1	0		0	2		1	3		0	1		1	1		1	2		2	0		8	5
	0	0		0	0		0	0		2	5		3	0		1	0		1	4		1	3		0	0		1	4		3	2		8	9
	0	0		2	1		1	0		1	1		6	2		0	2		3	6		0	4		0	0		5	2		0	0		7	1
	1	0		0	0		0	0		1	3		1	1		0	3		0	1		3	0		0	1		0	3		0	2		3	6
	0	1		0	0		0	0		4	8		3	0		1	0		1	1		1	2		0	0		8	0		0	1		2	8
	0	1		1	0		0	0		1	11		6	4		2	2		1	1		0	2		0	0		0	0		1	2		4	6
	1	0		0	0		0	0		1	8		1	0		1	2		0	4		2	5		0	1		1	1		2	5		6	6
	1	0		0	1		0	0		4	3		2	4		0	2		5	4		2	3		0	0		0	1		1	0		2	15
	0	0		0	0		0	0		3	3		1	1		4	1		0	1		1	0		0	0		1	3		0	0		8	6
	1	0		0	0		0	0		4	11		4	1		0	1		0	0		3	7		0	0		5	1		0	4		3	4
	0	2		0	0		0	0		3	6		0	0		1	1		2	2		1	0		0	0		1	1		0	8		2	3
	1	0		0	0		0	0		2	10		1	0		0	1		1	3		1	4		0	0		8	2		3	1		3	15
	1	0		0	0		0	0		2	5		1	0		1	1		3	4		1	1		0	0		1	1		0	1		4	12
	1	0		0	0		0	0		3	5		2	1		1	1		2	5		2	14		0	0		3	1		1	1		5	7
	0	2		1	0		0	0		7	9		1	1		1	3		0	5		1	0		1	0		2	2		5	3		4	1
	0	1		1	0		0	0		5	5		0	2		0	0		2	2		2	3		2	1		3	0		0	1		3	10
	1	0		0	0		0	0		3	3		1	1		0	2		2	9		1	1		0	3		0	1		0	1		3	3
	0	0		0	0		0	0		2	3		1	1		1	2		0	1		0	2		1	2		0	0		1	5		1	9
	0	0		0	0		0	3		3	4		3	0		0	1		1	4		1	12		0	2		2	1		0	0		3	7
	0	2		0	0		0	0		0	4		0	1		1	5		1	7		0	0		0	0		2	1		1	2		7	6
	0	0		1	0		0	0		5	18		2	2		0	1		2	2		2	1		0	1		0	4		1	0		1	4
	0	0		0	0		0	0		2	12		1	0		2	0		2	3		3	2		0	2		2	1		1	2		4	8
	0	0		1	0		0	0		2	6		4	0		1	1		0	1		0	6		0	2		4	6		0	0		4	10
	1	0		0	0		0	0		1	6		3	0		0	0		0	1		0	3		0	1		2	1		3	3		9	5
	1	0		1	0		1	1		1	10		0	0		1	1		4	1		1	8		1	0		3	1		1	0		6	9
	3	0		0	0		0	0		5	12		1	3		2	0		0	5		0	5		0	0		3	3		0	3		3	5
	1	0		0	0		0	0		2	0		0	0		0	1		0	1		1	0		0	1		2	2		0	2		1	9
	1	0		0	0		0	0		3	5		0	0		0	1		0	5		0	6		0	0		1	0		1	6		8	8
	1	0		0	0		0	1		2	11		1	0		0	2		0	1		0	1		1	1		0	2		0	1		8	9
	0	0		0	0		0	0		2	3		1	0		0	1		1	2		3	6		0	0		0	2		1	2		5	7
	1	0		1	0		0	0		0	4		0	1		0	2		0	25		1	1		0	0		6	0		4	0		5	9
	2	0		0	1		0	0		3	7		1	3		0	0		0	1		1	5		1	1		0	2		1	4		7	15
	0	0		0	0		0	1		0	4		2	0		2	1		1	0		2	3		0	0		1	1		0	0		7	4
	0	2		0	0		0	1		3	12		3	0		0	1		1	6		0	5		0	0		1	2		0	1		5	5
	0	1		0	0		0	0		1	7		0	0		0	0		0	1		2	4		0	1		0	2		1	2		5	9
	1	0		0	0		0	0		3	7		0	0		1	0		0	1		1	7		0	0		0	0		0	2		5	7
	0	1		1	0		0	0		4	8		3	0		0	0		0	0		0	2		0	1		2	2		0	1		4	10
	0	0		1	1		0	2		3	5		3	0		0	0		2	5		0	1		0	0		2	2		2	4		4	6
	0	0		0	0		0	0		6	6		3	0		0	0		0	1		2	7		0	1		3	0		0	1		4	14
	0	2		0	0		0	0		0	5		3	0		0	0		3	1		2	3		0	2		1	3		0	2		2	9
	1	1		1	0		0	0		3	6		2	0		0	2		3	4		5	14		1	0		6	1		0	2		4	6
	1	0		0	1		0	0		0	6		1	0		0	1		0	1		1	5		0	0		1	0		0	1		5	3
	1	0		0	0		0	1		1	5		3	1		1	1		2	2		2	2		0	0		0	0		0	1		0	2
	1	0		0	0		0	1		0	1		2	0		0	2		2	11		1	9		1	2		1	3		0	1		1	14
	0	1		1	0		0	0		3	8		0	0		1	0		0	2		1	4		1	1		6	0		0	1		2	7
	0	0		0	0		0	1		3	12		1	0		1	2		1	4		2	8		2	0		3	1		0	0		6	14
	0	2		0	2		0	0		1	4		0	0		0	0		2	2		2	3		1	1		1	4		0	2		6	9
	0	0		0	0		0	0		0	1		3	0		2	2		0	0		0	3		1	0		2	2		1	0		4	9
	0	0		0	1		0	1		1	8		3	0		1	5		0	2		1	2		0	1		1	0		1	9		3	14
	2	3		0	0		0	0		2	4		1	0		0	1		0	0		2	1		0	0		2	0		0	1		7	4
	0	0		0	0		0	0		1	9		1	0		1	0		0	0		1	0		0	0		0	2		3	1		2	7
	0	0		1	1		0	0		3	6		0	0		0	2		0	3		1	0		0	2		4	1		0	2		8	7
	1	0		0	0		0	0		1	19		3	1		1	0		1	3		1	8		0	3		2	2					11	6
	2	0		0	0		0	1		2	7		0	0		1	3		2	2		1	3		0	0		3	2					6	7
	1	0		1	0		0	2		0	3		3	2		0	0		0	1		1	3		0	3		2	1					4	6
	0	0		2	0		0	1		4	2		0	1		3	0		3	1		0	0		0	0		2	3					3	8
	2	0		0	1		0	2		0	9		1	2		0	0		4	0		0	5		0	2		1	0					7	9
	0	0		1	1		0	0		1	3		0	0		0	2		0	1		1	2		0	0		1	1					5	17
	0	0		0	0		0	1		4	7		2	0		0	1		1	0		0	3		1	4		0	1					6	4
	1	0		0	1		0	0		3	6		1	3		3	2		0	0		0	4		0	1		2	0					3	7
	0	1		0	0		0	0		2	2		3	1		0	1		0	0		0	5		0	0		1	0					1	4
	0	0		0	0		0	0		6	21		1	0		1	0		1	1		0	2		1	0		4	0					2	6
	0	0		0	0		0	1		2	4		0	0		1	0		0	4		2	2		0	1		1	2					0	2
	1	0		0	0		0	1		4	16		1	1		1	1		0	0		1	4		0	0		0	1					5	4
	1	1		1	0		0	2		3	8		1	2		1	0		0	0		0	13		0	2		0	0					0	7
	1	0		0	0		0	0		3	5		0	0		0	4		1	2		1	5		0	0		1	0					5	9
	1	0		1	0		0	1		4	10		3	4		1	0		2	2		3	1		0	0		0	0					2	9
	1	0		1	0		0	1		4	11		0	0		2	3		0	1		0	1		3	0		1	1					5	16
				0	0		0	0		2	5		3	0		3	0		0	6		3	10		0	0		1	0					7	12
				0	0		0	0		1	13		2	2		0	1		0	5		0	4		0	1		2	0					10	7
				0	0		0	0		2	4		1	3		0	0		0	1		0	1		0	1		3	0					7	10
				0	1		0	2		3	3		3	0		1	1		0	1		0	1		0	0		0	0					5	14
				0	0		0	0		1	3		0	0		0	1		1	7		1	2		0	0		4	1					7	4
				1	0		0	0		3	6		2	0		0	1		1	2		0	1		0	0		0	2					4	5
				1	0		0	0		0	7		0	1		1	1		1	5		2	7		0	1		0	1					2	8
				1	0		0	1		1	8		2	0		4	1		3	7		2	3		2	1		4	1					8	9
				0	0		0	0		2	6		3	0		1	2		0	4					1	0		1	2					6	3
				1	0		0	2		1	9		3	0		1	1		2	1					0	2		2	3					11	1
				1	1		0	0		3	4		3	1		0	1		0	1					1	0		3	1					6	6
				0	0		0	0		3	1		2	1		1	1		0	3					1	0		0	0					5	9
				1	0		0	0		1	2		1	2		0	3		0	0					0	1		0	0					4	8
				0	1		0	0		3	19		2	0		1	1		2	4					1	2		0	3					8	13
				0	0		0	0		2	3		0	1		1	1		0	1					1	0		2	0					1	14
				0	0		0	1		2	9		3	0		0	1		1	6					1	3		0	1					9	3
				0	1		0	0		0	7		1	0		0	4		0	1					0	1		3	0					4	10
				1	1		0	2		0	2		2	0		0	1		0	2					0	0		2	1					5	1
				0	0		0	1		1	7		1	0		1	2		0	0					1	0		1	2					5	5
				1	0		0	1		2	9		2	0		2	2		1	2					0	1		1	0					2	4
				0	0		0	0		4	15		3	0		0	2		2	1					0	0		1	2					3	7
							0	0					1	0		3	0		0	0					0	1		1	1					4	10
							0	0					1	4		0	0		0	0					0	0		2	0					12	16
							0	0					2	0		1	3		0	0					0	0		0	2					9	4
							0	1					1	0		0	1								0	0		2	0					3	13
							0	2					4	0		2	0								0	0		1	1					6	10
							0	0					1	0		1	0								0	0		1	0					4	5
							0	0					1	0		2	2								1	0		1	1					4	6
							0	0					0	0		1	0								1	2		5	1					4	4
							0	0					3	0		1	0								0	1		1	1					5	4
							0	1					0	1		2	1								0	0		0	0					8	4
							0	0					4	2		1	1								0	1		0	0					1	4
							0	1					2	2		1	1								0	3		1	1					9	1
							0	0					0	1		0	1								0	1		3	4					1	3
							0	0					1	0		3	0								1	1								7	8
							0	2					3	6		1	2								0	0								3	6
							0	0					2	0		2	1								0	0								8	15
							0	2					4	8		0	1								0	0								5	10
							0	0					2	0		0	1								0	2								3	3
							0	1					2	0		2	0								0	0								4	9
							2	2					1	0		1	1								0	0								2	7
							0	0					1	0		0	1								0	0								7	6
							0	1								1	0								0	0								0	15
							0	0								0	0								0	1								4	8
							0	2								0	1								0	1								2	11
							0	1								2	2								0	1								3	4
							0	0								3	0																	3	6
							0	0								0	0																	3	6
							0	0								1	1																	9	7
							0	0								1	1																	6	4
							0	0																										2	11
							0	0																										9	3
							0	0																										8	9
							0	0																										5	5
																																		3	4
																																		5	7
																																		8	3
																																		0	7
																																		5	13
																																		4	6
																																		5	8
																																		2	5
																																		6	6
																																		6	3
																																		3	4
																																		4	6
																																		6	6
																																		6	11
																																		5	9
																																		7	12
																																		8	7
																																		4	8
																																		4	16

## Sheet: Figure 2-supplement 1D
ssm4 smFISH for Fig.2 supp.1D
	rae1-167			rae1-167			rae1-167 mmi1-ts3			rae1-167 mmi1-ts3
(°C)	25			37			25			37
N=	100			126			140			271
	nuc	cyto		nuc	cyto		nuc	cyto		nuc	cyto
AVG	0.49	0.36		5.89683	1.42063		0.521429	0.814286		7.51292	2.5203
SEM	0.0703455	0.0594928		0.311031	0.155473		0.0577657	0.0749002		0.226859	0.138306
nuc(%)	57.6471			80.5857			39.0374			74.8805
	1	1		6	0		0	1		4	4
	0	0		9	4		1	1		2	2
	0	0		2	0		1	1		6	2
	1	2		4	0		0	0		10	8
	1	0		13	2		1	1		6	0
	0	0		7	0		0	3		2	3
	2	0		14	1		0	2		8	3
	0	0		5	0		0	1		10	0
	0	0		6	0		1	2		8	4
	1	0		6	1		0	2		9	0
	0	0		2	0		0	2		12	5
	0	1		8	1		2	1		5	3
	3	1		8	1		0	0		7	0
	0	0		3	3		0	0		6	1
	0	0		2	1		1	1		7	4
	0	0		6	1		0	1		12	2
	3	0		9	1		1	0		14	2
	2	0		7	2		1	1		7	0
	1	2		3	0		0	1		5	3
	0	0		3	5		2	2		8	5
	1	1		5	1		0	0		11	3
	0	1		7	4		1	2		11	3
	0	0		5	2		0	0		6	1
	0	0		7	1		1	1		11	1
	1	1		7	1		0	1		14	0
	0	1		9	3		0	1		4	8
	1	0		7	2		0	1		9	1
	2	0		10	1		0	1		7	4
	0	0		13	1		0	0		5	4
	0	0		4	2		0	1		8	1
	0	0		4	1		1	1		11	2
	0	0		6	0		0	2		8	4
	1	0		7	1		0	3		4	2
	0	0		4	4		2	2		11	1
	0	1		17	3		0	1		13	1
	0	0		6	3		0	0		10	2
	0	0		11	0		1	1		10	2
	1	0		3	0		0	0		9	0
	0	1		3	0		1	0		8	3
	2	1		7	0		0	0		17	4
	0	0		11	1		1	1		11	0
	0	0		6	0		1	1		7	4
	1	0		6	3		0	0		4	6
	0	0		8	0		0	1		5	0
	0	0		4	0		0	0		5	2
	0	1		8	1		0	0		5	4
	0	0		13	0		0	0		3	3
	0	1		3	0		0	2		13	1
	1	0		8	0		0	0		10	1
	1	0		7	2		0	1		13	1
	0	0		8	0		1	0		8	3
	1	0		6	1		2	0		7	1
	1	2		4	0		0	0		6	0
	1	1		10	0		1	1		7	1
	0	0		9	1		1	0		25	0
	1	2		9	1		0	0		7	4
	0	0		4	5		2	2		6	1
	0	2		12	2		0	0		5	0
	0	0		5	2		2	0		8	4
	1	1		9	0		1	0		11	5
	0	0		9	1		0	0		10	4
	0	0		4	0		0	1		4	3
	0	1		3	3		0	1		3	1
	0	0		0	3		1	0		10	3
	1	0		3	1		2	2		7	2
	1	1		1	0		0	3		16	1
	2	1		7	1		1	0		10	0
	1	0		4	0		2	1		9	3
	1	1		3	0		1	3		7	3
	0	1		6	6		1	0		5	2
	1	0		4	1		0	0		2	2
	0	0		3	4		0	0		4	3
	0	0		1	1		0	0		6	1
	0	0		2	1		1	1		7	6
	0	0		2	0		0	0		3	3
	0	0		4	0		0	0		10	6
	0	1		5	1		0	4		12	2
	0	2		7	2		0	1		6	2
	0	1		3	0		0	2		8	4
	0	1		0	2		0	0		4	0
	0	0		3	1		0	2		8	7
	1	0		3	3		0	1		5	3
	0	0		3	0		1	2		6	2
	0	1		3	0		0	1		5	2
	1	0		0	4		0	2		7	0
	0	1		4	8		0	1		6	0
	1	0		2	1		0	0		10	2
	0	0		3	0		0	1		4	6
	1	0		4	0		0	2		6	3
	2	0		6	10		1	0		6	1
	1	0		10	0		3	1		8	6
	1	0		11	2		0	0		3	5
	0	0		5	2		0	2		13	0
	0	0		3	1		1	0		5	3
	1	0		6	5		0	1		9	3
	0	0		9	1		1	0		3	0
	1	0		4	3		0	3		1	1
	0	0		7	3		1	0		5	1
	0	0		7	5		1	0		7	1
	0	0		7	0		1	0		9	1
				17	1		1	0		4	0
				11	0		2	2		10	1
				10	0		2	0		9	3
				1	1		1	0		9	0
				6	0		1	1		6	5
				1	0		1	2		5	6
				8	0		1	0		9	4
				11	0		2	2		6	0
				5	2		1	0		13	0
				6	0		0	1		8	0
				3	1		0	1		10	0
				4	1		0	1		8	0
				12	0		0	0		4	4
				9	2		0	0		6	0
				9	5		0	0		4	3
				4	0		0	1		4	5
				3	1		1	3		1	0
				5	1		0	0		5	6
				2	2		0	1		5	3
				13	3		0	0		5	2
				1	5		0	1		2	5
				4	2		1	0		5	4
				3	1		1	0		0	3
				3	0		0	0		7	3
				4	1		0	1		4	0
				2	2		0	0		11	3
							1	1		6	1
							1	1		6	5
							0	0		3	5
							0	0		7	2
							2	1		3	2
							0	1		5	1
							0	1		6	1
							0	0		6	0
							1	1		7	0
							1	1		9	2
							1	1		5	0
							1	0		5	5
							0	1		5	0
							1	0		7	4
										1	2
										5	2
										7	0
										1	1
										11	1
										4	2
										4	1
										9	2
										9	1
										6	4
										3	5
										9	0
										16	1
										12	5
										11	1
										13	5
										8	0
										5	1
										10	3
										11	1
										7	0
										1	6
										7	5
										5	2
										9	3
										8	0
										10	0
										1	0
										14	1
										14	1
										6	2
										8	2
										11	5
										3	1
										7	3
										7	6
										10	3
										0	0
										7	3
										5	2
										1	5
										4	8
										11	0
										9	3
										13	5
										3	8
										8	1
										7	2
										4	0
										12	1
										11	2
										5	9
										7	0
										11	2
										2	5
										3	1
										12	3
										9	3
										11	3
										8	1
										10	3
										11	4
										7	4
										6	0
										6	6
										5	3
										13	0
										9	3
										6	1
										6	2
										9	6
										7	1
										6	5
										9	2
										18	2
										5	3
										8	1
										2	0
										13	0
										8	5
										7	0
										9	0
										3	3
										12	1
										7	0
										7	1
										11	4
										9	5
										12	3
										10	3
										14	0
										8	1
										7	1
										8	1
										7	0
										14	3
										7	2
										15	1
										14	5
										7	5
										11	0
										5	2
										23	2
										7	3
										9	4
										8	16
										2	7
										8	0
										0	4
										1	7
										7	6
										6	1
										3	4
										11	9
										11	4
										6	2
										5	7
										11	3
										7	7
										2	0
										6	1
										2	3
										10	3
										17	5
										6	1
										5	1
										11	7
										6	9
										7	1
										11	0
										4	4
