# Supplementary material for: YTH-RNA-binding protein prevents deleterious expression of meiotic proteins by tethering their mRNAs to nuclear foci
Source: eLife. 2018 Feb 9;7:e32155. doi: 10.7554/eLife.32155 (PMC5807050; doi:10.7554/eLife.32155)
Supplement: Figure 3—source data 1. — Quantification of cells containing 1, 2, 3, or 4 and more reporter transcript foci. [file elife-32155-fig3-data1.xlsx]

## Sheet: Figure 3C
DSR foci number for Fig.3C
xTTAAAC	0	1	2	3	4≤	total
0	181	4	1	0	0	186
	97.3118	2.15054	0.537634	0	0	(%)
4	119	14	0	0	0	133
	89.4737	10.5263	0	0	0	(%)
8	148	93	8	0	0	249
	59.4378	37.3494	3.21285	0	0	(%)
10	49	127	30	6	0	212
	23.1132	59.9057	14.1509	2.83019	0	(%)
12	43	109	26	3	3	184
	23.3696	59.2391	14.1304	1.63043	1.63043	(%)
14	24	122	30	10	2	188
	12.766	64.8936	15.9574	5.31915	1.06383	(%)
16	32	89	37	14	0	172
	18.6047	51.7442	21.5116	8.13953	0	(%)
18	19	59	33	35	11	157
	12.1019	37.5796	21.0191	22.293	7.00637	(%)
20	20	72	57	50	43	242
	8.26446	29.7521	23.5537	20.6612	17.7686	(%)
22	22	45	24	29	45	165
	13.3333	27.2727	14.5455	17.5758	27.2727	(%)
24	13	30	32	33	54	162
	8.02469	18.5185	19.7531	20.3704	33.3333	(%)

## Sheet: Figure 3G
DSR foci number for Fig.3G
24x		0	1	2	3	4≤	total
mei4∆		15	20	40	35	97	207
		7.24638	9.66184	19.3237	16.9082	46.8599	(%)
mmi1∆ mei4∆		193	11	2	2	4	212
		91.0377	5.18868	0.943396	0.943396	1.88679	(%)
red1∆		26	31	21	10	99	187
		13.9037	16.5775	11.2299	5.34759	52.9412	(%)
rrp6-32	25	8	25	29	32	82	176
		4.54545	14.2045	16.4773	18.1818	46.5909	(%)
rrp6-32	37	7	4	4	5	167	187
		3.74332	2.13904	2.13904	2.6738	89.3048	(%)

## Sheet: Figure 3-supplement 2B
DSR foci number for Fig.3 supp.2B
14x		0	1	2	3	4≤	total
mei4∆		37	90	31	7	0	165
		22.4242	54.5455	18.7879	4.24242	0	(%)
mmi1∆ mei4∆		179	17	1	1	2	200
		89.5	8.5	0.5	0.5	1	(%)
red1∆		7	6	10	7	209	239
		2.92887	2.51046	4.1841	2.92887	87.4477	(%)
rrp6-32	25	5	23	27	29	95	179
		2.7933	12.8492	15.0838	16.2011	53.0726	(%)
rrp6-32	37	0	7	10	12	117	146
		0	4.79452	6.84932	8.21918	80.137	(%)
