# Supplementary material for: YTH-RNA-binding protein prevents deleterious expression of meiotic proteins by tethering their mRNAs to nuclear foci
Source: eLife. 2018 Feb 9;7:e32155. doi: 10.7554/eLife.32155 (PMC5807050; doi:10.7554/eLife.32155)
Supplement: Figure 4—source data 1. — qRT-PCR analysis for mei4-TAP and ssm4-3GFP mRNAs in mmi1-ts3 cells expressing full-length Mmi1, Mmi1-∆YTH, or Mmi1-∆SID. [file elife-32155-fig4-data1.xlsx]

## Sheet: Figure 4E
mei4-TAP qPCR for Fig.4E
mmi1-ts3	(°C)	mei4/act1			average	SEM	p-value
vector	25	0.855235	1.06041	1.08435	1	0.0727117	0.0181166
	37	23.2342	21.5859	19.5294	21.4498	1.07166	0.000856215
FL	25	0.5836	0.543883	0.691141	0.606208	0.0439871	0.012365
	37	2.83182	1.83684	2.64663	2.43843	0.305508	0.5
∆YTH	25	4.97698	4.79142	7.75405	5.84081	0.958115	0.0298323
	37	19.9793	18.7642	18.6541	19.1325	0.424577	6.95605e-06
∆SID	25	1.27886	0.902943	1.23415	1.13865	0.118559	0.0186878
	37	16.9802	16.8936	17.3429	17.0722	0.137626	2.49906e-05

## Sheet: Figure 4-supplement 1E
ssm4-3GFP qPCR for Fig.4 supp.1E
mmi1-ts3	(°C)	ssm4/act1			average	SEM	p-value
vector	25	1.11921	1.04426	0.836527	1	0.0845519	0.0411175
	37	6.28749	3.66162	3.16561	4.37157	0.968599	0.0282534
FL	25	1.1038	0.439058	0.421173	0.654678	0.224622	0.396473
	37	0.860044	0.504345	0.37177	0.57872	0.145776	0.5
∆YTH	25	2.10305	1.25048	1.36839	1.57397	0.266718	0.0222677
	37	4.63472	3.30004	2.71788	3.55088	0.56738	0.0141365
∆SID	25	0.55574	1.17486	0.93464	0.888412	0.180212	0.127664
	37	4.11954	3.01568	2.30135	3.14552	0.528865	0.0161989
