# Supplementary material for: YTH-RNA-binding protein prevents deleterious expression of meiotic proteins by tethering their mRNAs to nuclear foci
Source: eLife. 2018 Feb 9;7:e32155. doi: 10.7554/eLife.32155 (PMC5807050; doi:10.7554/eLife.32155)
Supplement: Figure 5—source data 1. — Quantification of smFISH for mei4 and ssm4 mRNA in mmi1-ts3 cells expressing full-length Mmi1, Mmi1-∆YTH, or Mmi1-∆SID, and in erh1∆ cells and quantification of cells containing 1, 2, 3, or 4 and more reporter transcript foci in mmi1∆ mei4∆ cells expressing Mmi1 variants and in erh1∆ cells. [file elife-32155-fig5-data1.xlsx]

## Sheet: Figure 5B
mei4 smFISH for Fig.5B
	vector			vector			FL			FL			∆YTH			∆YTH			∆SID			∆SID			erh1∆
(°C)	25			37			25			37			25			37			25			37			30
N=	100			102			128			109			150			116			143			126			279
	nuc	cyto		nuc	cyto		nuc	cyto		nuc	cyto		nuc	cyto		nuc	cyto		nuc	cyto		nuc	cyto		nuc	cyto
AVG	0.48	0.68		0.960784	4.34314		0.804688	0.59375		1.59633	0.422018		0.733333	1.29333		1.39655	4.44828		0.993007	0.811189		1.30952	4.03968		1.15412	1.51613
SEM	0.0745085	0.0930732		0.0994272	0.290433		0.0880806	0.0956983		0.160761	0.0795989		0.0833669	0.123175		0.101621	0.222883		0.0784568	0.0859195		0.0734322	0.224641		0.0588227	0.103426
nuc(%)	41.3793			18.1146			57.5419			79.0909			36.1842			23.8938			55.0388			24.4807			43.2215
	1	0		2	5		2	3		1	0		0	2		1	3		0	2		3	5		1	0
	1	0		1	1		2	0		1	0		2	1		2	4		1	1		2	7		0	2
	0	0		1	4		1	1		0	2		0	0		4	4		1	0		1	4		2	0
	1	0		1	2		1	0		1	0		2	3		2	3		1	0		2	2		1	0
	0	1		2	5		0	1		1	0		1	3		2	2		1	1		0	5		1	2
	1	0		0	3		0	1		1	0		0	0		4	4		0	0		1	3		0	0
	0	1		1	4		1	4		1	0		0	0		1	12		1	1		2	5		2	3
	1	0		0	2		2	0		2	0		0	2		0	7		1	1		1	4		2	0
	2	1		2	1		0	0		1	1		2	1		1	3		1	1		1	4		0	1
	0	2		2	1		0	1		1	0		3	2		1	2		1	1		0	3		1	1
	0	1		2	6		1	1		2	0		2	1		1	3		1	0		1	4		1	1
	0	0		1	10		0	0		1	0		0	0		0	4		1	1		1	4		1	1
	2	0		0	6		1	0		1	0		1	3		0	5		1	0		1	3		2	0
	0	2		2	3		0	0		10	4		0	2		2	7		1	0		1	6		0	0
	1	1		2	4		2	0		1	0		1	3		1	2		0	2		0	1		1	2
	0	1		0	4		0	2		3	0		0	2		2	5		1	0		1	2		2	3
	0	1		2	6		1	0		1	0		0	0		2	6		0	0		1	2		0	1
	2	4		0	0		1	1		0	0		1	0		2	2		1	1		0	7		1	0
	0	2		1	4		0	0		3	0		0	0		0	5		1	0		2	4		2	0
	1	1		1	1		2	1		2	3		1	1		0	5		1	0		0	2		2	2
	0	1		2	3		2	0		2	0		0	0		2	7		2	1		0	2		0	1
	0	0		0	3		2	0		2	0		0	0		2	4		1	1		1	2		1	0
	0	0		1	9		0	0		2	0		1	0		0	3		3	7		2	5		1	2
	1	0		0	6		2	0		11	0		1	2		2	3		1	0		2	0		0	6
	0	1		0	6		0	0		3	0		0	1		1	4		1	2		1	4		1	0
	0	0		2	5		1	1		1	0		0	1		2	3		2	1		1	4		0	0
	1	0		6	22		1	0		1	0		2	0		0	2		0	0		1	2		0	0
	1	0		1	6		0	0		1	1		0	0		1	7		0	0		1	6		0	2
	0	0		0	9		3	0		3	1		1	1		1	3		0	1		1	6		1	2
	1	0		0	3		0	0		2	0		0	1		1	3		2	0		2	16		1	2
	0	0		0	4		0	0		1	1		0	0		1	6		4	2		0	1		1	5
	0	0		2	4		1	1		1	1		3	2		1	9		3	3		2	2		0	1
	0	0		3	6		0	0		0	2		2	6		4	3		2	2		1	1		1	1
	0	1		0	5		1	0		2	0		0	0		3	5		0	2		1	3		1	2
	2	3		1	4		0	0		1	1		0	0		2	8		0	1		3	7		0	4
	0	0		2	4		2	1		1	2		2	1		1	2		2	0		1	2		2	1
	0	0		1	2		1	1		0	0		2	4		0	2		1	0		1	6		1	0
	0	0		3	5		1	0		0	0		1	1		2	2		2	3		2	2		1	1
	0	0		1	4		0	1		2	1		0	0		1	3		0	1		2	7		1	0
	0	0		0	7		0	0		1	1		1	1		2	5		0	1		2	2		1	1
	0	2		1	7		1	2		1	1		1	3		2	9		1	0		2	12		2	0
	1	0		2	3		1	0		0	0		0	0		0	5		1	1		2	2		0	0
	0	2		4	12		0	1		1	0		4	3		3	7		2	2		1	6		3	1
	2	0		1	1		0	0		2	0		1	0		2	4		2	0		1	6		1	0
	0	0		2	3		0	1		2	0		2	3		1	3		2	0		0	1		0	0
	2	0		0	5		1	0		1	0		0	3		1	6		2	1		1	1		1	0
	0	1		1	1		1	0		2	0		1	2		1	8		0	0		1	3		1	4
	0	1		1	2		0	0		1	0		0	2		4	6		1	1		2	5		2	1
	3	0		1	2		1	0		0	0		1	0		3	5		1	1		2	5		1	0
	0	0		0	2		0	0		2	0		2	2		0	3		2	0		2	2		0	1
	2	4		2	7		2	0		1	2		1	1		2	2		1	0		0	4		0	0
	0	0		1	4		0	0		1	0		3	0		1	4		1	0		0	2		1	2
	0	2		1	2		0	0		2	1		1	7		1	9		4	2		1	2		3	1
	0	1		0	6		1	0		0	0		1	0		2	2		2	1		1	3		2	6
	0	2		1	2		0	0		1	0		2	2		1	2		0	0		3	6		0	3
	1	0		1	4		0	1		1	0		0	3		0	3		0	0		2	2		1	6
	1	1		0	10		0	0		1	1		2	1		1	3		1	1		1	7		0	1
	1	0		1	3		0	0		1	2		1	0		1	5		1	2		1	4		1	1
	0	1		1	3		0	0		1	0		1	2		1	1		1	0		1	2		0	1
	0	0		0	3		2	7		2	0		0	2		2	4		0	0		2	1		1	0
	0	0		0	3		1	1		5	0		1	2		1	6		1	1		2	3		1	0
	0	0		1	3		1	0		1	0		0	1		3	11		0	1		1	4		1	1
	0	1		0	4		0	1		1	0		0	0		0	4		2	2		0	3		1	4
	0	1		0	7		1	0		1	0		0	0		1	2		2	0		3	4		2	0
	3	1		1	3		1	1		0	0		0	0		2	7		0	0		2	6		1	0
	0	0		1	2		1	0		1	0		1	0		1	6		3	0		2	5		1	1
	0	0		0	2		1	0		1	0		3	1		2	2		1	1		0	4		2	2
	2	0		1	3		0	0		3	0		0	0		1	7		1	2		1	1		0	0
	0	2		0	5		1	1		2	1		0	2		0	1		0	1		2	2		1	0
	1	0		1	4		2	0		1	0		0	0		2	2		1	1		1	3		1	2
	1	0		0	4		0	0		5	0		1	6		3	3		1	1		2	3		2	0
	0	0		0	4		1	1		1	0		0	2		1	7		1	0		0	7		0	3
	0	0		0	9		1	1		1	0		0	0		2	3		0	1		4	1		1	1
	0	0		0	7		0	0		1	0		1	0		1	8		2	0		2	3		1	0
	0	0		2	2		0	1		5	1		0	2		1	4		1	1		2	4		2	3
	0	0		1	3		0	1		5	2		0	1		2	6		1	1		3	2		1	8
	0	1		1	7		2	0		2	0		0	0		0	3		0	0		1	3		0	2
	1	1		1	0		0	2		6	4		3	3		2	7		1	1		2	5		1	0
	0	1		1	4		2	2		1	0		1	1		5	8		1	0		2	3		1	0
	0	0		1	3		1	0		3	1		0	0		1	7		3	1		1	3		2	1
	0	0		1	3		1	0		1	0		0	1		2	5		1	5		2	3		0	4
	1	0		2	2		0	1		2	0		0	1		0	4		0	0		3	13		3	2
	0	0		0	4		1	0		1	0		0	0		3	3		0	0		0	6		1	1
	0	1		3	4		0	1		2	1		0	1		1	2		0	0		2	2		0	0
	0	2		0	6		1	2		0	0		1	1		0	6		0	2		1	12		1	0
	1	3		1	4		0	0		0	1		0	1		2	0		0	0		1	6		1	2
	0	0		1	3		0	2		0	0		0	2		2	5		0	1		1	0		1	3
	0	0		2	7		1	0		2	1		1	3		0	2		0	0		2	6		1	0
	0	0		0	1		1	1		0	0		1	2		1	8		3	4		0	2		1	0
	2	1		0	2		1	1		4	3		0	4		0	4		3	1		3	3		2	1
	0	2		1	6		1	0		2	1		0	0		4	3		1	1		1	4		1	0
	0	1		0	6		1	0		1	0		0	0		0	4		0	0		1	9		1	0
	0	2		1	2		0	0		1	0		3	0		2	0		0	0		2	7		0	1
	1	1		1	1		2	0		1	0		0	1		0	6		3	1		2	7		1	2
	1	3		2	5		2	0		1	0		0	1		1	4		1	1		2	0		3	0
	1	1		0	7		1	0		2	1		0	1		2	5		1	2		2	2		1	0
	0	1		0	2		1	6		1	0		3	0		0	12		0	0		1	3		1	3
	0	0		1	5		1	2		1	0		0	1		3	6		1	0		1	2		0	1
	0	1		0	5		2	0		1	0		0	0		1	6		0	0		2	4		2	3
	1	0		0	9		8	1		0	0		0	0		1	6		0	0		2	7		1	1
				1	7		0	0		1	0		0	0		2	9		2	0		1	2		2	1
				0	2		0	1		2	0		1	1		0	6		0	2		1	6		1	2
							1	2		0	1		0	1		1	2		0	1		1	7		2	3
							1	0		1	0		0	0		1	4		2	2		2	6		2	2
							1	0		1	0		0	2		0	6		0	0		1	6		2	6
							0	1		2	0		1	1		1	2		1	1		1	4		1	1
							1	1		2	0		0	1		2	2		0	1		1	4		0	0
							1	1		1	0		1	1		0	4		2	2		1	4		1	1
							0	0		1	0		2	7		1	2		3	0		1	3		0	1
							0	0					2	0		1	3		1	1		2	3		0	1
							0	0					0	1		3	2		0	0		0	2		1	0
							0	1					0	0		2	1		2	1		0	6		1	2
							2	0					0	0		1	5		0	0		2	3		0	3
							1	0					0	1		2	5		0	0		0	5		0	1
							0	0					1	2		3	2		1	2		1	4		2	1
							0	0					0	1		0	3		0	0		1	4		1	0
							1	0					0	1					1	1		1	1		2	0
							1	0					0	0					2	0		0	5		0	1
							1	1					0	2					1	2		1	4		1	0
							2	4					0	1					2	1		1	4		1	2
							1	0					2	0					1	2		1	3		1	0
							3	0					1	0					1	0		2	4		1	2
							0	1					1	1					1	0		1	5		1	1
							0	1					1	1					1	0		1	3		1	0
							0	0					6	1					2	1		2	6		3	0
							0	0					0	0					0	1		1	5		0	0
							1	0					0	2					3	0					1	0
							0	0					2	1					1	0					1	1
													1	2					0	0					4	2
													2	2					2	1					0	1
													0	0					0	0					0	0
													0	1					0	0					5	2
													0	1					0	2					1	1
													0	3					0	1					0	0
													0	1					1	0					5	3
													1	0					0	0					1	1
													0	6					1	1					2	1
													3	6					1	1					1	7
													1	5					1	1					0	0
													1	3					1	1					4	7
													0	0					1	2					1	3
													0	0					1	0					1	0
													0	0					0	0					0	0
													0	0											0	0
													0	0											1	1
													1	3											2	1
													2	3											1	1
													0	3											2	0
													0	2											2	1
													1	0											0	2
																									3	6
																									1	0
																									2	1
																									1	3
																									2	1
																									0	1
																									1	5
																									1	0
																									2	1
																									2	3
																									2	1
																									4	2
																									1	1
																									3	0
																									0	3
																									0	1
																									2	4
																									1	3
																									0	2
																									0	2
																									3	3
																									0	3
																									1	2
																									1	1
																									1	2
																									1	1
																									0	0
																									2	0
																									2	3
																									1	1
																									1	2
																									1	2
																									0	0
																									0	3
																									1	1
																									0	2
																									1	0
																									3	0
																									0	0
																									0	0
																									1	0
																									2	1
																									1	0
																									0	2
																									1	0
																									1	1
																									1	7
																									1	0
																									1	9
																									3	3
																									3	2
																									2	5
																									0	2
																									0	0
																									0	1
																									0	4
																									0	2
																									0	2
																									2	0
																									0	1
																									1	1
																									2	4
																									0	0
																									2	0
																									0	2
																									0	0
																									1	0
																									3	5
																									1	1
																									1	1
																									2	1
																									1	0
																									2	5
																									3	1
																									0	4
																									2	1
																									1	0
																									1	2
																									1	3
																									1	2
																									1	0
																									1	4
																									1	6
																									1	2
																									1	3
																									1	0
																									1	2
																									0	0
																									0	0
																									2	5
																									1	4
																									1	1
																									2	1
																									1	1
																									0	1
																									1	1
																									1	0
																									5	4
																									1	2
																									1	2
																									1	4
																									1	1
																									1	1
																									2	0
																									0	1
																									0	0
																									1	0
																									1	0
																									3	0
																									1	2
																									3	1
																									2	4
																									3	6
																									1	1
																									1	0
																									3	8
																									2	1
																									2	0
																									2	3
																									2	0
																									1	1
																									1	1
																									4	4
																									1	2
																									2	1
																									1	0
																									1	2
																									2	1
																									1	2

## Sheet: Figure 5-supplement 1B
ssm4 smFISH for Fig.5 supp.1B
	vector			vector			FL			FL			∆YTH			∆YTH			∆SID			∆SID			erh1∆
(°C)	25			37			25			37			25			37			25			37			30
N=	125			134			168			101			108			121			102			106			143
	nuc	cyto		nuc	cyto		nuc	cyto		nuc	cyto		nuc	cyto		nuc	cyto		nuc	cyto		nuc	cyto		nuc	cyto
AVG	0.112	0.512		0.708955	2.27612		0.261905	0.291667		1.19802	0.851485		0.12963	0.462963		1.1157	1.93388		0.0784314	0.401961		1.21698	2.4717		0.923077	4.74126
SEM	0.0325596	0.0696683		0.0805551	0.145401		0.0424161	0.0502022		0.0771007	0.110253		0.0374244	0.067628		0.0871891	0.142651		0.0267515	0.0657378		0.125037	0.18777		0.0882526	0.239774
nuc(%)	17.9487			23.75			47.3118			58.4541			21.875			36.5854			16.3265			32.9923			16.2963
	0	0		0	1		0	1		2	0		0	0		2	2		0	1		2	0		0	2
	0	0		1	6		1	0		2	2		2	0		0	3		0	0		2	2		1	7
	0	1		3	7		0	0		1	0		0	0		4	7		0	0		3	2		0	5
	0	0		0	4		0	0		1	0		0	1		2	0		0	0		3	0		1	8
	0	0		1	0		0	0		1	4		0	0		1	2		1	0		5	6		0	0
	0	1		1	3		0	0		2	1		0	2		0	0		0	1		5	4		1	2
	0	0		2	1		1	1		3	0		0	0		3	0		0	0		3	3		1	9
	2	0		1	3		1	0		1	0		0	0		2	3		0	0		3	4		0	0
	0	0		0	5		0	0		2	0		0	0		0	4		0	1		0	7		1	7
	0	0		1	3		2	0		2	0		0	1		1	2		0	0		1	0		2	6
	0	0		1	0		0	1		1	0		0	0		0	1		0	1		2	2		1	4
	0	0		0	0		0	0		1	1		0	1		1	0		0	0		0	2		1	7
	1	0		1	3		0	0		1	0		0	1		0	1		0	0		0	2		0	6
	0	0		0	1		0	0		1	0		0	3		2	4		0	0		0	1		1	5
	0	0		1	4		0	0		1	0		0	0		1	1		0	0		1	4		0	4
	0	0		0	1		0	0		1	0		0	1		1	3		0	0		0	0		2	1
	0	0		1	5		0	1		1	0		0	1		1	2		0	1		1	4		4	2
	0	1		1	1		0	0		3	1		0	2		1	1		0	1		0	2		0	6
	0	0		0	0		0	0		1	1		0	1		2	2		0	0		0	2		0	5
	0	1		0	1		0	0		1	0		0	0		0	1		0	0		3	4		0	6
	0	0		1	3		2	0		1	0		0	2		1	3		0	0		2	2		0	2
	0	0		0	6		0	0		0	1		0	1		0	1		0	1		1	0		2	5
	0	1		2	4		0	0		2	2		1	0		1	1		0	0		0	2		0	2
	0	0		0	0		0	0		2	1		0	1		3	1		0	1		3	4		1	4
	0	0		0	3		0	0		0	0		0	0		1	1		0	0		0	4		0	3
	0	0		0	2		0	0		0	1		0	1		0	2		0	0		2	3		1	4
	0	1		2	3		0	0		0	2		0	0		2	0		0	1		0	4		1	1
	1	0		1	3		1	1		1	1		0	1		1	1		1	0		3	4		1	12
	0	1		1	2		1	0		0	0		0	0		2	1		1	1		0	0		1	5
	0	0		0	2		0	0		3	1		0	0		0	5		0	0		2	2		0	3
	0	0		0	1		0	0		2	0		0	0		0	4		0	0		0	0		0	1
	0	0		0	2		0	0		1	0		0	0		2	1		0	0		2	2		0	10
	0	1		1	2		0	0		1	0		0	0		1	4		0	0		4	6		1	4
	0	0		0	1		0	1		2	0		0	2		0	3		0	0		2	8		3	10
	0	1		0	1		0	0		1	1		0	0		0	3		0	1		0	0		1	3
	0	0		0	0		1	0		2	3		0	0		0	2		0	0		0	3		1	3
	0	1		0	2		0	0		2	0		0	0		0	0		1	0		2	3		1	6
	0	1		2	2		0	4		1	0		0	1		1	0		0	1		0	3		1	3
	0	0		0	2		3	0		1	1		0	0		2	1		0	0		3	6		1	3
	0	0		2	5		0	1		2	0		0	0		0	0		0	1		0	3		0	3
	0	3		0	5		0	0		1	1		0	0		1	4		0	0		2	4		1	2
	0	0		4	3		0	0		2	0		0	0		2	4		0	0		1	9		1	3
	0	0		2	5		0	0		2	0		1	0		1	2		0	0		0	1		3	2
	0	1		3	0		0	0		1	1		0	0		1	4		0	0		1	5		2	4
	0	1		0	1		0	0		3	2		0	0		0	1		0	0		0	3		1	3
	1	0		0	0		0	0		2	1		0	0		1	2		1	1		2	1		1	3
	0	0		1	2		0	0		1	0		0	1		2	2		0	0		0	0		0	3
	0	0		0	2		0	4		1	2		0	1		0	2		0	0		2	3		1	2
	0	1		0	1		1	0		0	0		0	0		0	0		0	0		4	6		0	5
	0	0		3	2		1	0		1	2		0	0		1	2		0	0		1	0		0	3
	0	0		0	0		0	1		1	0		0	0		1	3		0	1		0	1		0	1
	0	1		2	2		0	0		1	0		0	0		0	0		0	1		0	1		0	1
	0	0		2	8		0	0		1	0		0	0		2	1		0	0		0	1		0	8
	0	0		1	3		0	0		1	2		0	0		2	1		0	0		1	3		1	5
	0	1		1	1		0	0		0	0		1	0		2	2		0	1		3	2		3	6
	0	0		0	4		0	0		2	1		0	0		1	0		0	0		0	5		0	2
	0	0		0	2		0	1		2	1		0	0		1	2		0	0		1	0		1	5
	0	0		0	2		1	1		2	1		0	0		0	2		0	2		0	5		3	3
	0	0		3	0		0	0		1	0		0	0		2	1		0	0		2	3		0	4
	0	2		0	2		0	0		1	2		0	0		0	2		0	1		0	2		0	2
	1	1		0	2		0	0		1	0		0	0		1	3		1	2		0	1		5	5
	0	1		0	3		1	0		0	1		0	1		2	3		0	0		0	1		1	3
	0	0		1	1		0	0		1	0		0	1		0	2		0	0		3	3		1	3
	0	0		0	2		0	0		1	0		1	0		2	1		0	0		2	6		2	5
	1	0		2	1		1	1		1	0		2	0		1	4		0	0		3	3		1	6
	0	1		1	2		0	1		2	1		0	0		1	2		0	0		1	3		1	2
	0	0		1	3		0	0		2	0		0	1		1	1		0	0		0	1		0	2
	0	1		0	2		0	0		1	0		0	1		2	4		0	0		0	1		2	7
	0	0		1	2		0	0		1	0		0	0		1	0		0	1		1	3		3	3
	0	0		0	4		0	0		0	0		0	0		3	2		0	3		4	3		0	2
	0	0		0	1		0	0		1	3		0	1		1	4		0	0		1	1		0	1
	0	2		2	3		0	0		0	0		0	0		1	4		0	0		2	2		4	9
	0	0		0	2		0	1		0	1		0	0		3	1		0	0		2	2		0	8
	0	1		0	2		1	0		2	0		0	0		2	4		0	0		0	0		3	13
	0	0		1	4		0	0		1	1		0	0		1	2		1	3		0	0		3	8
	0	1		1	4		1	1		1	0		0	0		2	5		0	1		0	2		4	8
	0	0		0	1		0	1		0	0		0	0		1	0		0	0		1	4		1	3
	0	1		0	0		0	0		1	5		0	1		2	2		0	0		0	1		2	7
	0	1		1	2		0	1		1	0		0	0		0	0		0	0		1	1		2	9
	0	1		0	3		0	0		1	1		0	0		3	0		0	0		3	2		3	10
	0	0		0	5		0	0		2	0		0	0		0	1		0	0		0	0		2	4
	0	0		3	5		1	0		2	1		1	0		1	3		0	0		1	0		0	2
	0	0		0	0		0	0		2	1		0	0		3	3		0	1		0	0		1	1
	0	0		1	6		0	1		1	1		0	0		1	5		0	1		3	2		1	8
	0	0		1	2		0	0		2	0		0	1		1	2		0	0		0	3		0	5
	0	2		1	2		0	0		1	1		0	0		0	4		0	1		1	1		2	4
	2	4		0	5		0	1		0	5		0	1		0	3		0	0		1	6		1	8
	0	1		0	2		0	1		1	3		0	0		0	1		0	2		0	3		0	4
	0	3		2	4		0	0		1	3		1	1		2	0		0	0		0	4		0	4
	1	0		0	1		0	1		0	0		0	0		0	6		0	2		1	3		0	1
	0	0		0	2		0	0		0	2		0	0		1	1		0	1		0	2		0	5
	0	1		1	2		0	0		1	0		0	0		4	1		0	1		2	1		3	6
	1	1		1	1		0	0		1	2		0	1		2	1		0	0		2	1		1	1
	0	0		0	2		0	0		2	2		0	0		1	3		0	0		1	5		0	2
	0	0		4	4		0	0		3	1		0	1		2	0		0	1		1	3		1	3
	0	0		0	6		0	2		1	2		1	0		2	0		0	1		1	1		1	6
	1	0		0	2		0	1		1	1		0	1		2	2		0	0		0	1		1	6
	0	1		0	2		0	3		0	1		0	0		1	0		0	0		3	4		0	5
	0	0		0	4		0	0		0	2		1	3		0	0		0	0		2	0		1	6
	0	2		0	0		0	0		1	3		0	2		0	4		0	0		1	3		1	6
	0	2		1	2		1	0		2	2		0	1		2	1		0	0		2	3		1	7
	0	0		0	2		0	0					1	2		2	2		1	0		1	2		1	3
	0	1		1	1		1	0					0	0		1	2					0	0		0	2
	0	1		0	1		0	0					0	0		2	0					2	5		0	0
	0	1		0	3		0	0					0	1		1	3					0	3		1	5
	0	0		0	0		0	0					1	2		0	1					0	1		1	8
	0	1		2	2		0	0					0	1		2	5								0	6
	0	0		1	1		1	0					0	1		0	5								0	5
	0	1		1	2		0	0								0	1								0	1
	0	0		0	4		0	0								1	0								1	6
	1	0		0	3		0	0								2	2								0	5
	0	2		0	1		2	0								1	0								1	12
	0	2		0	0		0	0								2	0								2	3
	0	0		0	0		0	0								2	4								0	11
	0	0		1	1		0	0								0	3								4	7
	1	0		0	3		1	1								1	3								0	2
	0	0		0	2		0	0								1	2								0	6
	0	1		0	2		0	0								0	0								0	6
	0	0		1	0		0	1								1	0								0	5
	0	1		0	0		0	1								0	3								1	6
	0	0		1	2		0	0								0	3								1	2
	0	0		0	2		1	0																	0	5
	0	3		1	3		0	0																	1	1
	0	1		0	3		0	0																	0	2
	0	0		1	5		0	0																	1	3
				1	4		0	0																	0	3
				2	4		1	0																	1	12
				1	1		1	0																	1	11
				2	1		0	0																	1	10
				1	3		0	1																	0	5
				3	2		0	0																	0	11
				0	0		0	1																	0	8
				0	0		1	0																	1	3
				0	4		0	0																	0	2
							1	0																	1	5
							1	0																	1	8
							0	2																	1	4
							1	1																	2	10
							0	0																	0	5
							1	0																	0	3
							0	0																	0	6
							0	0																	2	4
							0	0																	1	2
							2	0
							0	0
							2	0
							0	0
							0	1
							0	0
							1	1
							0	0
							1	1
							0	0
							0	0
							0	0
							0	0
							0	0
							0	0
							0	0
							1	0
							0	1
							0	0
							2	2
							0	0
							0	1
							0	0
							0	0
							0	0

## Sheet: Figure 5-supplement 2B
DSR foci number for Fig.5 supp.2B
24x mmi1∆ mei4∆	0	1	2	3	4≤	total
vector	117	9	0	3	2	131
	89.313	6.87023	0	2.29008	1.52672	(%)
FL	23	16	19	17	116	191
	12.0419	8.37696	9.94764	8.90052	60.733	(%)
∆YTH	195	18	0	1	0	214
	91.1215	8.41121	0	0.46729	0	(%)
∆SID	173	8	0	0	0	181
	95.5801	4.41989	0	0	0	(%)
erh1∆	94	33	1	0	0	128
	73.4375	25.7812	0.78125	0	0	(%)
