# Supplementary material for: YTH-RNA-binding protein prevents deleterious expression of meiotic proteins by tethering their mRNAs to nuclear foci
Source: eLife. 2018 Feb 9;7:e32155. doi: 10.7554/eLife.32155 (PMC5807050; doi:10.7554/eLife.32155)
Supplement: Figure 6—source data 1. — qRT-PCR analysis for mei4-TAP and ssm4-3GFP mRNAs in WT, mmi1-ts3, and erh1∆ cells. [file elife-32155-fig6-data1.xlsx]

## Sheet: Figure 6E
mei4-TAP qPCR for Fig.6E
	(°C)	mei4/act1			average	SEM	p-value
WT	30	0.964717	0.972146	1.06314	1	0.0316411	0.5
mmi1-ts3	25	1.3209	2.18941	2.4352	1.98184	0.338	0.0498141
	37	19.903	19.3489	19.097	19.4496	0.238067	6.53258e-05
erh1∆	30	6.94769	8.00147	9.59032	8.17983	0.768056	0.00557395

## Sheet: Figure 6-supplement 1D
ssm4-3GFP qPCR for Fig.6 supp.1D
	(°C)	ssm4/act1			average	SEM	p-value
WT	30	1.37716	0.707937	0.914905	1	0.197817	0.5
mmi1-ts3	25	4.32198	3.71071	1.57101	3.20123	0.833993	0.0557908
	37	14.8428	13.1929	7.84457	11.9601	2.11217	0.0171047
erh1∆	30	3.4383	3.20804	2.66049	3.10228	0.230676	0.00124611
